# Supplementary material for: RNA-Seq Analysis of the Expression of Genes Encoding Cell Wall Degrading Enzymes during Infection of Lupin (Lupinus angustifolius) by Phytophthora parasitica
Source: PLoS One. 2015 Sep 2;10(9):e0136899. doi: 10.1371/journal.pone.0136899 (PMC4558045; doi:10.1371/journal.pone.0136899)
Supplement: S3 Table — Also shown are the raw counts for the top expressed 200 genes according to the sum of the median NRPK values from the unique location data set and the top 200 differentially expressed genes. * indicates the transcripts that have been annotated as two genes in the P. parasitica genome (v2) but which are likely to be a single gene [26]. See S3 and S4 Tables for annotation of non-CWDE transcripts. (XLSX) [file pone.0136899.s010.xlsx]

## Sheet: Multiple location raw counts
S3 Table. RNA-Seq data showing raw counts for three biological replicates mapping to multiple locations of predicted P. parasitica transcripts used in this study.
CAZyme family	Accession number	0 hpi-2	0 hpi-3	0 hpi-4	12 hpi-2	12 hpi-3	12 hpi-4	18 hpi-2	18 hpi-3	18 hpi-4	24 hpi-1	24 hpi-2	24 hpi-4	30 hpi-2	30 hpi-3	30 hpi-4	36 hpi-1	36 hpi-2	36 hpi-4	42 hpi-1	42 hpi-3	42 hpi-4	48 hpi-1	48 hpi-3	48 hpi-4	54 hpi-1	54 hpi-2	54 hpi-3	60 hpi-1	60 hpi-2	60 hpi-4
GH109	PPTG_00096	0	0	0	0	0	0	0	0	0	2	0	0	3	1	0	2	10	15	62	19	30	183	90	204	159	212	227	106	179	177
	PPTG_00099	0	0	0	0	2	0	1	0	0	74	19	7	181	100	72	405	577	888	3463	1614	1937	5874	4770	8049	26595	17135	14290	14953	20851	17432
	PPTG_00121	0	0	0	10	8	2	9	10	3	282	115	33	1132	830	402	2291	538	2169	2897	4511	2654	2608	1892	4172	1013	489	994	779	1352	434
GH6	PPTG_00136	0	0	0	0	0	0	0	0	0	0	0	0	2	1	1	2	9	12	40	19	23	80	50	110	124	137	92	70	115	82
GH6	PPTG_00138	0	0	0	0	0	0	0	0	0	0	1	1	10	5	2	13	8	30	36	53	45	72	50	72	69	52	43	59	63	56
GH6	PPTG_00140	0	0	0	0	0	0	0	0	0	0	0	0	0	0	0	0	0	1	3	6	1	6	8	15	51	29	32	33	38	25
GH6	PPTG_00141	0	0	0	0	0	0	0	0	0	0	0	0	0	0	0	0	0	0	1	0	4	1	1	4	6	4	6	0	3	2
GH6	PPTG_00142	0	0	0	0	1	0	0	1	0	10	3	3	20	6	10	53	47	109	177	207	128	264	246	381	131	103	57	45	52	37
	PPTG_00150	39	35	23	22	24	19	24	42	31	68	40	34	196	135	85	348	397	662	2193	1474	1741	4290	2779	5399	3486	3994	3118	3157	5155	3609
GH16	PPTG_00165	0	0	0	0	0	0	0	0	0	0	0	0	0	0	0	0	0	0	5	0	0	3	1	5	28	25	25	97	121	54
	PPTG_00169	0	0	0	0	0	0	0	0	0	0	0	0	1	2	0	3	19	22	157	75	136	681	422	1161	2049	1603	1830	2813	3731	2371
	PPTG_00223	0	0	0	0	0	0	0	0	0	1	0	0	0	0	0	1	1	4	35	4	9	23	17	65	2642	195	1515	638	1254	785
	PPTG_00236	0	0	0	0	0	0	0	0	0	0	0	0	0	0	0	0	0	0	21	0	1	35	24	82	631	361	201	168	251	197
	PPTG_00241	0	1	0	0	0	0	0	0	0	3	0	0	3	1	1	10	14	35	39	55	31	183	110	202	308	296	231	109	151	121
	PPTG_00284	0	0	0	0	0	0	0	3	2	57	19	6	199	115	75	356	426	697	2636	1589	1940	4812	3286	5958	5785	6221	4435	4235	7261	4918
	PPTG_00290	0	0	0	0	0	0	0	0	0	5	0	0	0	0	0	1	2	2	1038	17	21	2070	1095	8189	22545	14781	15528	6122	9047	4719
	PPTG_00353	0	0	0	2	1	1	8	9	5	186	50	11	574	321	193	1004	838	1536	6111	4059	4586	9574	6317	12097	23050	15390	11635	21007	27793	19408
GH3	PPTG_00397	0	0	0	0	0	0	0	0	0	1	0	0	0	0	0	0	0	0	8	2	1	46	12	28	45	33	37	74	68	67
CBM1	PPTG_00479	0	0	0	0	0	0	0	0	0	0	0	0	0	0	0	0	0	0	5	0	1	5	2	12	179	148	148	592	444	402
	PPTG_00486	0	0	0	0	0	0	0	0	0	3	0	0	5	0	1	2	125	199	300	55	103	2777	2493	2836	4665	8703	5890	1420	3369	1982
	PPTG_00488	0	0	0	0	0	0	0	0	0	0	0	0	0	0	0	0	0	1	134	1	9	202	152	961	5284	1783	4611	1311	3230	1500
	PPTG_00630	0	0	1	7	1	6	3	6	1	255	74	24	790	432	295	1456	1296	1966	10103	5748	6385	13341	8765	17674	33919	22094	17243	27790	36595	24008
	PPTG_00633	0	0	0	0	0	0	0	0	0	1	0	0	0	2	0	1	0	7	93	3	2	149	109	338	2810	1357	1728	2550	3165	2980
	PPTG_00689	0	0	1	0	0	1	0	0	0	4	4	0	13	8	2	32	36	69	380	177	211	596	365	756	1779	1274	1091	1431	2153	1356
	PPTG_00784	11	14	8	11	9	13	11	19	5	13	8	12	31	19	13	47	38	51	277	144	149	314	234	469	945	668	600	786	1162	824
GH131	PPTG_00797	0	0	0	0	0	0	0	0	0	3	6	2	26	17	4	35	11	43	82	99	67	98	52	176	108	71	78	195	213	159
CE1	PPTG_00806	0	0	0	0	0	0	0	0	0	0	0	0	0	0	0	0	1	0	10	0	4	13	4	10	49	14	20	51	93	89
	PPTG_00833	0	0	0	0	0	0	0	0	0	2	0	0	0	1	0	0	3	1	77	14	14	125	92	272	999	743	727	845	1482	1011
GH78	PPTG_00922	0	0	0	0	0	0	0	0	0	2	0	0	0	0	0	1	1	1	96	3	5	113	72	172	271	233	467	272	273	599
GH78	PPTG_00925	0	0	0	0	0	0	0	0	0	0	0	0	2	0	0	1	0	0	28	13	6	19	9	43	95	56	100	140	157	188
GH78	PPTG_00926	0	0	0	0	0	0	0	0	0	3	0	0	0	0	0	1	0	4	113	5	11	117	91	237	910	588	662	485	607	783
	PPTG_00988	0	0	0	5	2	3	5	7	1	209	60	21	558	381	220	969	995	1473	6075	3878	4197	8832	5695	11099	19378	14407	11213	17130	23999	15807
GH47	PPTG_01016	0	0	0	0	0	0	0	1	0	0	0	0	2	3	1	7	13	26	102	53	62	195	123	230	312	261	242	278	378	373
	PPTG_01068	0	0	0	0	0	0	0	0	0	2	0	0	0	0	0	0	0	3	39	1	1	68	57	173	480	261	493	244	385	248
	PPTG_01072	1	0	0	0	0	0	2	0	0	5	0	0	8	4	7	9	13	14	82	61	58	76	70	147	154	119	105	134	172	128
	PPTG_01100	0	0	0	0	0	0	0	0	0	36	10	2	120	51	34	210	256	404	1037	967	1171	2336	1747	3459	5800	5439	3777	3355	4946	3786
	PPTG_01101	0	0	0	0	0	1	3	1	1	92	10	4	177	105	56	331	961	1501	7307	2792	4166	17199	13582	24908	53842	53427	42114	29094	43245	41428
	PPTG_01105	0	0	0	4	6	3	5	8	6	147	30	20	463	303	174	816	700	1214	5292	3317	3692	8272	5260	10454	20684	13902	10298	17797	22983	15602
GH5	PPTG_01140	0	0	0	0	0	0	0	0	0	3	0	0	10	8	5	28	44	54	394	160	247	576	421	807	915	875	953	815	1298	1289
GH5	PPTG_01151	0	0	0	0	0	0	0	0	0	2	0	0	0	0	0	16	28	40	336	96	100	488	308	862	714	516	652	726	1134	986
	PPTG_01163	0	0	0	0	0	0	0	0	0	6	0	0	0	0	0	0	1	1	447	38	88	677	346	917	1006	962	1464	801	1198	1032
GH17	PPTG_01182	0	0	0	0	0	0	0	0	0	0	0	0	0	0	0	1	0	0	1	2	1	2	1	2	0	0	2	0	7	0
GH31/CBM25	PPTG_01216	0	0	0	0	0	0	0	0	0	86	0	0	0	0	0	4	27	78	9462	593	1027	17016	9348	25384	39352	45614	44780	13291	23521	17908
GH31	PPTG_01217	0	0	0	0	0	0	0	0	0	5	0	0	0	1	0	0	2	1	109	9	21	177	109	350	330	457	521	147	255	274
	PPTG_01231	0	0	0	0	0	0	0	0	0	3	0	0	0	0	0	1	2	14	448	53	98	1115	536	1361	1161	843	1647	582	1166	912
	PPTG_01268	1	0	0	0	0	0	0	0	0	25	8	3	91	54	37	155	189	344	1901	927	1160	2506	1946	3579	3545	3776	4170	5005	7233	7533
	PPTG_01313	0	0	0	0	0	0	0	0	0	2	0	0	1	1	0	3	11	6	85	29	47	163	125	475	1714	1068	1525	801	1246	769
	PPTG_01316	0	0	0	0	0	0	0	0	0	0	0	0	0	0	0	0	0	0	67	1	5	133	93	680	3562	1638	2289	2626	6432	1441
	PPTG_01387	0	0	0	2	0	1	3	6	4	229	68	21	640	400	225	1197	1014	1743	7569	5027	5688	11698	7659	14822	29332	20243	14418	24024	31223	20755
CE4	PPTG_01441	0	0	0	0	0	0	0	0	0	3	1	0	0	0	2	0	17	32	325	117	151	458	389	724	1545	1093	1347	1621	2246	2460
	PPTG_01466	0	0	0	4	10	5	10	13	5	266	77	28	901	499	290	1553	1624	2386	9201	6219	7053	13877	10236	18507	22537	19196	16187	15916	23206	17073
GH5	PPTG_01483	0	0	0	0	0	0	0	0	0	12	0	0	3	0	0	6	310	193	1345	749	1543	3573	2657	4864	4422	4641	4252	4927	7350	4938
	PPTG_01496	0	1	0	0	0	0	0	0	0	5	0	0	12	3	8	19	25	51	352	146	155	674	418	827	1426	1236	1128	950	1556	1231
	PPTG_01542	0	0	0	0	0	0	0	0	0	18	3	1	41	45	14	71	123	164	958	484	561	1617	1088	2267	4121	3140	2749	3219	4663	3361
GH72	PPTG_01578	0	0	0	0	0	0	0	0	0	0	0	0	1	0	0	6	6	1	46	24	21	45	35	61	328	167	120	452	474	341
GH72	PPTG_01579	0	0	0	0	0	0	0	0	0	6	0	1	13	13	3	13	16	42	498	98	174	363	246	533	829	730	1050	2444	3594	3230
GH72	PPTG_01580	0	0	0	0	0	0	0	0	0	1	0	0	2	0	0	0	2	0	4	8	13	11	14	15	16	16	8	26	34	50
	PPTG_01643	0	0	0	0	0	0	0	0	0	0	0	0	1	4	6	1	1	1	63	20	21	13	8	38	176	62	46	1561	1663	2092
	PPTG_01657	0	0	0	0	0	0	0	0	0	0	0	0	0	0	0	0	0	0	9	1	1	9	7	55	600	418	450	1870	1561	1086
	PPTG_01676	0	0	0	8	4	4	9	15	6	278	64	31	995	557	339	1623	1667	2296	8249	5963	6722	12568	8345	15910	18577	16338	13364	16673	25869	16911
	PPTG_01678	220	201	213	183	169	155	153	132	148	451	159	171	755	522	408	1509	1269	1974	8595	5210	5701	13765	8864	17199	40012	26805	21384	34633	47971	31935
	PPTG_01682	0	0	0	0	0	2	2	3	0	64	22	3	224	116	75	352	492	653	3322	1749	2261	5326	3738	6792	11490	9617	8135	8159	13590	11157
	PPTG_01694	0	0	0	8	4	2	15	13	3	359	81	33	862	613	341	1713	1599	2506	11578	6856	7959	15884	10375	20566	37605	26311	21197	33403	45890	30986
	PPTG_01700	0	0	0	5	0	1	7	10	2	189	38	11	514	274	205	850	866	1324	5389	3557	3929	7928	5345	10466	16096	11920	8408	12731	17324	11816
	PPTG_01743	0	0	0	2	1	0	1	0	0	25	6	3	53	39	26	130	177	239	1056	599	703	2015	1336	2377	6171	4645	3702	3451	5083	3961
	PPTG_01761	0	0	0	3	3	2	0	4	1	105	32	12	380	198	113	658	761	1130	4987	3160	3556	8408	5881	11634	21593	16127	15033	16082	23606	20193
	PPTG_01812	1	1	2	4	2	1	1	5	3	40	8	7	88	56	34	170	233	348	1667	951	1138	2932	1849	3459	4580	4086	3024	3361	5214	3138
	PPTG_01890	0	0	1	0	0	0	0	0	0	6	0	0	20	9	12	29	19	78	278	152	184	230	168	281	199	115	174	299	362	244
	PPTG_01894	0	0	0	2	0	1	3	0	1	59	16	1	152	82	58	303	362	502	2578	1363	1730	4398	2915	5464	8173	7025	5178	7035	10395	7570
	PPTG_01905	0	0	0	0	0	0	1	1	1	36	11	1	136	64	51	278	169	432	1050	1017	992	1164	708	1617	522	450	411	323	540	244
	PPTG_01925	0	0	0	0	2	0	0	1	3	22	5	1	59	32	13	97	141	198	1024	544	645	1842	1167	2248	4206	3213	2505	3056	4559	3173
	PPTG_01934	0	0	0	0	0	0	0	0	0	35	3	2	64	31	17	131	210	274	1912	996	1170	3741	2468	5299	13786	9662	9685	7545	11949	7284
GH5/CBM43	PPTG_01939	0	0	0	0	0	1	0	0	1	136	10	2	157	84	56	336	1456	1773	11592	7034	9031	20868	16281	31778	61531	55928	48537	49300	80127	65977
GH5/CBM43	PPTG_01940	0	0	0	0	0	0	0	0	0	1	0	0	1	2	0	3	2	3	31	17	15	37	21	59	240	135	144	294	488	305
GH7	PPTG_01943	0	0	0	0	0	0	0	0	0	0	0	0	0	0	0	0	0	0	2	0	0	3	1	2	5	2	2	3	11	12
	PPTG_01945	0	0	0	7	1	0	2	2	2	81	18	6	292	183	116	575	494	739	3979	2249	2454	5212	3392	6835	11773	8394	6728	10165	13801	9638
	PPTG_01949	12	28	15	31	38	36	34	20	25	163	58	55	394	230	160	719	810	1267	5613	3731	4616	7304	5002	9108	5341	6124	4025	4831	9514	7209
	PPTG_01954	1323	1374	1357	1255	1152	1149	1236	1297	1156	1422	1203	1022	2296	1778	1431	3132	2970	4234	15771	10379	11670	22223	15835	29801	50719	35889	29813	51166	68357	49924
	PPTG_01960	0	0	0	0	0	0	0	3	1	31	6	4	92	53	24	161	214	340	1746	1101	1442	2951	1959	3594	4046	3589	3429	4798	7139	5078
	PPTG_01962	0	0	0	0	0	0	1	0	0	5	1	2	48	27	17	76	13	156	442	573	249	531	219	618	680	432	502	622	898	572
	PPTG_01995	0	0	0	2	2	1	2	7	0	92	25	15	255	139	87	515	531	869	3860	2248	2602	6975	4690	9230	14201	11888	9825	10515	16228	12955
	PPTG_01998	0	0	0	0	0	0	0	0	0	2	0	0	6	6	9	0	3	11	404	73	229	44	19	67	637	248	155	4601	5450	5680
	PPTG_02042	70	67	63	67	51	37	37	27	33	212	82	51	617	362	229	1117	975	1544	6622	4169	4694	9774	6281	12659	21606	15199	11723	18667	25028	16911
peptidyl-prolyl cis-trans isomerase B	PPTG_02092	0	0	0	0	0	0	0	0	0	50	9	5	101	59	38	170	213	336	1882	1073	1288	2982	2049	3944	6014	4933	4382	4918	7516	5449
	PPTG_02115	0	0	0	0	0	0	0	0	0	3	0	0	4	4	0	1	3	8	326	97	156	97	94	182	552	366	452	2219	3961	3353
	PPTG_02122	42	29	25	22	33	30	41	53	33	296	99	48	1004	544	349	1638	1939	3411	8243	7754	8843	17136	12499	25137	24937	22072	22395	28455	39121	39715
GH31	PPTG_02261	0	0	0	0	0	0	0	0	0	2	0	0	1	1	3	6	6	5	36	12	19	99	65	128	543	327	212	300	366	242
	PPTG_02269	0	1	0	6	10	6	11	24	7	415	104	40	1242	750	489	2298	2054	3396	14469	9654	10733	21970	14394	28347	54232	35983	27431	46459	61126	40718
	PPTG_02299	0	0	0	0	0	0	0	0	0	15	2	0	21	9	6	54	88	224	2231	478	821	3231	1721	5082	4635	4199	6279	11788	15917	14616
GH81	PPTG_02307	0	0	0	0	0	0	0	0	0	0	0	0	2	1	0	4	2	8	48	25	19	62	73	95	356	196	222	395	437	259
	PPTG_02311	0	0	0	0	0	0	0	0	0	6	0	1	2	0	0	5	33	25	1629	246	348	3632	2878	5455	14578	14665	11464	9078	13983	14736
	PPTG_02328	1	0	0	0	0	1	0	6	0	44	5	8	139	78	46	271	294	463	2048	1255	1461	3847	2574	4834	4980	5056	3940	4424	6760	4869
GH81	PPTG_02370	0	0	0	0	0	0	0	0	0	1	0	0	0	0	0	0	0	0	4	0	2	9	3	14	50	20	18	50	59	35
	PPTG_02398	0	0	0	6	5	6	5	9	4	248	82	28	836	436	296	1278	1525	2296	8350	6261	7508	13303	9629	17928	18912	17098	14798	17241	25733	19057
	PPTG_02403	27	28	15	8	26	34	41	29	25	36	27	42	83	56	42	105	158	168	673	483	501	1051	812	1582	2612	2008	1748	2075	3255	2604
	PPTG_02434	0	0	0	12	4	3	11	8	5	313	89	47	1040	655	421	1934	1791	2566	9395	7052	7314	14579	10393	18585	23115	21117	17942	15939	25359	19342
	PPTG_02435	0	0	0	0	0	0	0	0	0	16	0	0	0	0	0	1	9	2	1795	23	74	3034	1522	5313	10546	7127	12384	4605	7937	6183
	PPTG_02441	0	0	0	0	0	0	0	0	0	0	0	0	0	0	0	0	4	1	127	20	20	135	71	184	556	334	469	888	1579	949
	PPTG_02460	348	353	312	393	307	296	311	452	333	338	293	434	323	591	354	347	285	318	728	421	395	569	489	831	2472	1661	1706	1924	2154	1196
	PPTG_02492	0	0	0	0	0	0	0	0	0	0	0	0	1	1	0	0	1	2	60	25	41	29	30	50	318	115	143	774	1296	952
	PPTG_02543	0	0	0	0	0	0	0	0	0	1	0	0	0	0	0	0	5	1	54	14	26	193	243	354	824	597	674	454	807	651
	PPTG_02594	0	0	0	0	0	0	0	0	0	0	0	0	1	1	0	4	4	9	177	30	45	436	207	685	3424	2078	1190	932	1402	994
CBM47	PPTG_02680	0	0	0	0	0	0	0	0	0	0	0	0	0	0	0	0	0	0	1	0	0	0	0	1	5	2	2	4	17	12
GH13/CBM25	PPTG_02681	0	0	0	0	0	0	0	0	0	15	0	0	0	0	0	5	3	9	989	45	110	2404	1552	4079	3613	4909	4999	1274	2455	1577
	PPTG_02702	0	1	0	0	0	0	0	0	0	2	2	0	12	4	2	14	20	34	167	71	100	200	135	281	421	294	311	375	448	297
	PPTG_02785	46	45	64	33	43	38	31	24	31	144	47	32	347	188	137	677	1540	1818	8021	4531	5838	16619	12026	20562	32290	27176	21618	18948	30590	17965
	PPTG_02786	0	0	0	0	0	0	0	0	0	13	0	0	6	1	1	11	108	93	1015	272	566	2734	1803	3005	2606	2880	2623	2932	3835	3258
	PPTG_02793	0	0	0	0	0	0	0	0	0	4	0	0	0	1	1	0	9	9	204	49	77	151	137	285	1755	803	1138	3557	5252	4875
	PPTG_02800	0	0	0	0	1	0	0	0	0	55	9	7	95	60	39	174	432	624	3878	2067	3356	6786	5082	8770	12094	11251	11429	12791	20390	21531
GH17	PPTG_02886	0	0	0	0	0	0	0	0	0	0	1	0	2	0	1	2	0	1	5	4	5	20	11	13	44	21	26	53	66	92
GH17	PPTG_02889	0	0	0	0	1	0	0	0	0	5	1	0	17	13	13	30	43	85	205	192	215	399	278	535	334	373	263	327	438	357
	PPTG_02894	0	0	0	0	0	0	1	1	0	44	1	1	12	11	6	108	245	732	4246	1190	2087	8480	5075	10843	17648	12714	13964	13220	20977	17537
GH17	PPTG_02896	0	0	0	0	0	0	0	0	0	0	0	0	0	0	0	2	2	8	31	18	35	82	65	101	329	185	151	235	308	191
GH17	PPTG_02900	0	0	0	0	0	0	0	0	0	0	0	0	4	2	0	2	8	8	42	24	12	82	52	98	298	192	166	232	380	270
PL3	PPTG_02947	0	0	0	0	0	0	0	0	0	0	0	0	1	1	0	1	0	4	12	8	4	14	18	22	43	29	24	36	45	48
PL3	PPTG_02949	0	0	0	0	0	0	0	0	0	0	0	0	0	0	0	0	0	0	0	0	0	6	0	2	31	18	14	5	4	3
PL3	PPTG_02950	0	0	0	0	0	0	0	0	0	0	0	0	0	0	1	3	1	3	5	6	7	7	14	10	44	20	9	18	22	28
PL3	PPTG_02951	0	0	0	0	0	0	0	0	0	0	0	0	2	0	0	5	3	16	35	31	26	76	84	113	423	219	157	223	291	308
	PPTG_03018	0	0	0	0	0	0	0	0	0	0	0	0	0	0	0	0	0	0	11	0	1	4	2	10	195	142	153	2781	2460	5562
	PPTG_03020	0	0	2	0	1	0	0	1	1	2	2	0	0	6	2	16	13	17	273	47	67	552	316	745	2391	1335	1644	2271	2701	1995
	PPTG_03066	0	0	0	0	0	0	0	2	0	37	7	3	66	32	32	121	222	345	3278	1549	3051	4663	3666	7188	6855	6499	8718	22603	31759	28388
AA10	PPTG_03081	0	0	0	0	0	0	0	0	0	5	1	0	10	5	5	62	47	89	120	89	68	187	157	307	154	205	110	45	53	48
AA10	PPTG_03082	0	0	0	0	0	0	0	0	0	0	0	0	0	0	0	3	19	12	64	47	62	400	346	460	328	491	253	57	72	73
AA10	PPTG_03083	0	0	0	0	0	0	0	0	0	0	0	0	5	1	2	9	10	19	69	36	31	164	114	193	161	224	192	44	66	56
	PPTG_03094	0	0	0	0	0	0	0	0	0	1	0	0	0	1	1	0	5	1	162	16	84	93	120	157	403	346	428	2301	2929	4194
	PPTG_03107	0	0	0	0	0	1	1	4	0	31	10	3	126	75	57	175	78	307	317	587	338	356	291	701	131	96	138	75	129	43
	PPTG_03121	0	0	0	4	2	5	12	8	6	284	78	35	1045	608	337	1632	1675	2036	6981	5914	5811	9135	6955	12747	8720	10394	6955	6510	10145	8347
AA9	PPTG_03141	0	0	0	0	0	0	0	0	0	0	0	0	0	0	0	0	0	0	0	0	0	0	0	0	0	0	0	0	0	0
AA10	PPTG_03142	0	0	0	0	0	0	0	0	0	0	0	0	0	0	0	0	0	0	5	2	7	45	30	22	18	49	18	5	11	18
	PPTG_03200	0	0	0	0	0	0	0	0	0	3	0	0	1	0	0	0	1	2	574	11	28	1031	560	2306	10067	6421	9653	9375	13318	11079
GH123	PPTG_03206	0	0	0	0	0	0	0	0	0	2	0	0	3	8	1	11	19	22	126	72	109	277	162	342	674	523	517	697	1061	879
GH5	PPTG_03220	0	0	0	0	0	0	0	0	0	4	0	0	12	7	0	13	26	28	166	74	101	209	186	283	469	345	440	670	1076	1017
	PPTG_03256	0	0	1	1	5	0	1	3	0	40	15	6	146	80	57	294	370	488	2395	1273	1443	4165	3129	5643	10083	9145	6557	6671	9940	7632
	PPTG_03327	0	0	0	0	0	0	0	0	0	1	0	0	8	4	2	5	6	17	452	62	156	200	163	432	1274	722	747	4270	5030	5079
	PPTG_03355	44	30	54	70	58	58	70	38	44	74	70	48	30	48	38	60	68	76	181	130	144	327	267	393	875	652	665	644	1082	823
	PPTG_03356	44	30	54	70	58	58	70	38	44	75	70	48	31	48	38	67	74	82	221	148	166	381	310	449	958	738	765	707	1190	936
GH30	PPTG_03369	0	0	0	0	0	0	0	0	0	0	0	0	1	0	0	0	3	15	71	61	103	168	109	114	20	95	71	26	40	58
GH1	PPTG_03408	0	0	0	0	0	0	0	0	0	0	0	0	0	0	0	0	0	0	7	6	6	15	7	22	97	57	58	62	80	91
GH5	PPTG_03499	0	0	0	0	0	0	0	1	0	9	3	0	25	3	8	57	67	116	311	260	263	885	693	1221	868	1022	754	305	448	453
	PPTG_03518	0	0	0	0	0	0	0	0	0	4	0	0	2	1	0	5	36	33	471	248	316	793	601	1310	4035	2386	1920	2006	3189	2008
GH16	PPTG_03558	0	0	0	0	1	0	0	0	0	0	0	0	4	1	0	5	14	17	93	34	62	93	70	158	303	223	200	302	481	422
GH6	PPTG_03559	0	0	0	0	0	0	0	0	0	0	0	0	2	0	1	1	3	1	33	7	14	41	26	74	199	112	87	145	249	165
PL3	PPTG_03562	0	0	0	0	0	0	0	0	0	0	0	0	0	0	0	0	6	2	34	10	16	344	126	254	324	309	249	59	87	57
	PPTG_03599	0	0	0	2	1	1	2	1	2	66	29	19	278	213	41	831	233	1943	2967	101	521	2718	2450	3823	4420	3536	2279	3817	4683	4667
	PPTG_03669	1	0	0	4	14	7	19	16	6	407	147	34	1301	875	483	2416	2138	3536	15721	9833	11014	21709	14615	27944	51573	35872	28547	44155	62592	41876
GH31	PPTG_03687	0	0	0	0	0	0	0	1	0	1	0	0	0	0	0	0	0	0	13	0	1	50	28	52	82	67	80	69	93	70
GH47	PPTG_03696	0	0	0	0	0	0	0	0	0	2	0	0	15	9	7	12	18	35	171	137	132	336	251	436	1009	710	705	1135	1571	1223
	PPTG_03708	0	1	1	1	5	1	2	2	3	31	6	3	146	85	48	164	350	229	850	1537	1470	785	917	1637	716	894	545	1234	1776	1285
GH78	PPTG_03793	0	0	0	0	0	0	0	0	0	0	0	0	0	0	0	0	1	1	400	1	35	1368	385	1759	990	1168	1822	819	1142	1058
GH5	PPTG_03844	0	0	0	0	0	0	0	2	1	5	2	0	9	10	6	15	24	46	550	147	203	732	522	1409	3181	2661	2672	5053	7196	8022
GH5	PPTG_03845	0	0	0	0	0	0	0	0	0	0	0	0	0	0	0	0	0	1	0	0	2	2	0	2	2	0	2	10	12	5
GH5	PPTG_03846	0	0	0	0	0	0	0	0	0	3	0	0	0	2	0	2	9	1	293	47	75	248	194	481	1032	763	1062	3829	4905	3417
GH5	PPTG_03847	0	0	0	0	0	0	0	0	0	0	0	0	0	0	0	2	1	0	68	3	24	50	23	49	166	116	105	165	209	210
	PPTG_03903	0	0	0	0	0	0	0	0	0	5	2	0	27	22	14	48	13	62	108	153	90	127	76	150	34	19	18	20	44	33
	PPTG_03915	0	0	0	1	3	5	1	9	1	140	37	23	624	333	205	1000	733	1904	3580	4556	3859	4103	3155	6544	1442	1065	931	1362	1472	949
	PPTG_03934	0	0	0	0	0	0	1	1	2	45	5	0	95	46	32	165	311	716	4697	2437	3961	6914	5069	11106	15698	14218	17934	32967	49532	46140
	PPTG_03960	0	1	1	1	1	1	1	4	1	27	5	5	78	44	26	133	206	272	1623	880	1215	2434	1811	3227	4262	3774	3742	4514	6840	6275
	PPTG_04011	0	0	0	0	0	0	0	0	0	0	0	0	0	0	0	2	1	1	99	16	23	138	105	298	1210	666	1045	1499	1973	1919
	PPTG_04035	414	403	462	443	428	377	360	342	327	413	330	375	420	385	405	599	677	850	2791	1795	1978	4189	2995	5184	7185	6153	5639	8794	11806	11652
	PPTG_04051	0	0	0	7	4	1	5	21	1	264	57	27	621	411	238	1390	1104	1766	7182	4835	4846	11174	6878	13854	25589	19021	13886	19971	29060	17800
	PPTG_04063	0	0	0	0	0	0	0	0	0	18	3	1	54	34	17	101	103	157	913	522	542	1494	894	1763	2693	2291	1899	2061	3017	2008
	PPTG_04100	0	0	0	0	0	0	0	4	0	68	13	3	172	109	54	358	567	874	6021	2799	4270	8817	6518	12330	20489	15578	15798	27063	37523	34741
	PPTG_04112	0	0	0	0	1	1	2	3	0	83	8	6	193	100	54	324	669	770	5290	2366	3217	9739	7023	11272	23740	17764	16356	16782	23679	21924
CBM1	PPTG_04148	0	0	0	1	0	0	1	0	0	9	0	1	37	18	16	84	37	132	197	204	182	250	185	376	99	70	97	51	77	35
	PPTG_04153	0	0	0	4	2	3	2	9	1	198	53	22	482	290	201	913	820	1377	6275	4049	4537	9432	6329	12056	21652	15333	11968	19347	25404	17141
	PPTG_04186	0	0	0	2	9	9	2	14	6	314	95	27	932	576	353	1706	1483	2447	9631	6865	7146	14992	10090	20011	34632	24532	19910	31351	43058	30193
	PPTG_04251	0	0	0	6	1	0	8	8	0	219	59	25	644	365	235	1181	1042	1667	6855	4594	5252	10383	6994	13936	23319	16942	13102	20465	28497	19539
	PPTG_04270	0	0	0	0	0	0	0	0	0	22	0	0	36	16	10	73	291	279	1821	1312	1485	4240	2595	5524	7434	8011	5913	6240	10419	7327
	PPTG_04322	0	0	0	0	0	0	0	0	0	0	0	0	1	0	0	1	2	11	96	22	44	137	86	223	719	441	520	1422	1718	1755
	PPTG_04328	0	0	0	0	0	0	0	0	0	23	1	0	76	90	111	72	18	172	1590	2150	1168	1959	1495	1740	608	459	1727	905	2092	707
	PPTG_04341	0	0	0	0	0	0	0	0	0	1	0	0	0	0	0	0	0	0	45	3	2	73	42	207	859	641	863	3031	3654	1286
	PPTG_04350	0	0	0	2	0	2	5	3	0	83	20	7	321	190	96	592	626	1071	4271	2592	3138	8044	4941	10192	9426	9208	8715	8255	14904	12702
GH72	PPTG_04441	0	0	0	0	0	0	0	0	0	0	0	0	0	0	0	0	0	0	0	1	2	1	0	0	5	1	3	11	11	9
	PPTG_04475	0	0	0	2	0	2	2	4	1	131	36	12	346	224	142	757	672	994	3872	2588	2766	6039	3605	7420	8883	7671	6015	8011	11492	7316
	PPTG_04484	104	104	112	75	67	86	83	75	69	241	114	107	608	413	244	924	1244	1990	8431	5490	7157	14290	10245	19735	21728	19590	18690	21835	33385	31197
GH81	PPTG_04547	0	0	0	0	0	0	0	0	0	0	0	0	0	0	1	4	1	7	7	6	6	10	9	21	14	16	15	26	31	28
GH72	PPTG_04549	0	0	0	0	0	0	0	0	0	0	0	0	0	0	0	0	0	0	0	0	0	1	0	2	11	6	4	10	14	4
GH5	PPTG_04558	0	0	0	0	0	0	1	0	0	10	2	0	12	12	7	24	61	82	736	271	409	1027	794	1499	3040	2577	2622	5941	7928	8120
CBM1	PPTG_04643	0	0	0	0	0	0	0	0	0	0	0	0	0	0	0	0	0	0	166	6	7	128	90	283	897	841	1218	1022	1659	1828
	PPTG_04665	0	0	0	0	0	0	0	1	0	20	6	1	54	38	23	134	219	326	1614	824	1168	2309	1704	3256	4337	3154	3365	6414	8679	8385
CE2	PPTG_04697	0	0	0	0	0	0	0	0	0	1	0	0	2	3	2	11	8	16	69	48	66	127	84	175	446	309	239	323	490	322
	PPTG_04703	0	0	0	10	5	6	13	19	11	537	150	49	1826	1062	659	3283	2703	4526	17566	11647	12828	26563	16038	33151	28495	26962	24755	24862	40888	30550
	PPTG_04728	0	0	0	4	1	4	10	5	5	278	69	19	742	514	267	1444	1269	2099	8389	5945	6328	13764	9195	18133	32603	23992	18828	28535	40756	28171
	PPTG_04762	0	0	0	0	0	0	0	0	0	0	0	0	0	3	5	1	2	8	205	38	102	133	63	101	424	182	167	1527	1607	1604
PL3	PPTG_04818	0	0	0	0	0	0	1	0	0	5	2	1	20	9	2	40	19	57	155	134	126	312	190	413	519	374	302	201	303	226
	PPTG_04831	11	15	10	19	19	15	15	14	14	16	16	16	11	18	6	16	25	68	427	80	130	917	606	1311	2562	2011	2728	1504	2365	2355
GH17	PPTG_04856	0	0	0	0	0	0	0	0	0	1	0	0	0	0	0	6	4	4	22	9	5	34	29	49	235	109	86	215	200	149
	PPTG_04907	0	0	0	0	0	0	0	0	0	1	0	0	0	0	0	1	2	4	150	16	20	148	188	379	4282	1835	3366	2026	2762	2103
	PPTG_04926	0	0	0	3	7	3	0	5	1	184	66	15	555	360	219	1212	947	1490	6651	3960	4270	9972	6198	11796	23380	17182	13832	20278	28313	19053
GH1	PPTG_04933	0	0	0	0	0	0	0	0	0	0	0	0	0	0	0	0	0	2	81	2	5	135	33	123	83	103	179	273	270	232
	PPTG_05022	0	0	0	0	0	0	0	1	1	78	16	3	132	86	54	384	424	894	4358	2075	2636	7758	5024	9301	18697	14986	15880	13041	19848	21351
	PPTG_05035	0	0	0	0	0	0	0	0	0	0	0	0	0	6	0	4	0	2	118	24	79	46	25	76	134	119	83	1082	1411	2267
	PPTG_05053	0	0	1	0	0	0	0	0	0	1	1	0	3	1	0	8	10	15	91	61	69	173	144	254	610	373	409	540	776	638
PL4	PPTG_05070	0	0	0	0	0	0	0	0	0	0	0	0	0	0	0	0	0	0	0	2	0	0	0	0	1	1	0	3	1	1
PL4	PPTG_05071	0	0	0	0	0	0	0	0	0	0	0	0	0	0	0	0	0	0	0	0	0	0	0	0	0	0	0	0	0	1
PL4	PPTG_05072	0	0	0	0	0	0	1	0	0	5	2	0	27	21	10	33	8	79	101	129	79	107	82	186	49	32	21	32	49	19
PL4	PPTG_05073	0	0	0	0	0	0	0	0	0	0	0	0	0	0	0	0	0	0	11	0	2	19	14	17	27	14	36	11	8	9
PL4	PPTG_05074	0	0	0	0	0	1	0	2	0	24	9	1	121	55	39	163	130	378	572	865	600	624	497	983	261	212	173	164	206	190
GH17	PPTG_05079	0	0	0	0	0	0	0	0	0	7	0	0	0	0	0	0	12	0	382	83	167	870	443	1094	1524	1354	1156	537	996	572
PL4	PPTG_05103	0	0	0	0	0	0	0	1	0	10	2	0	33	11	13	55	49	108	133	241	125	178	162	303	69	76	44	27	45	43
PL1	PPTG_05117	0	0	0	0	0	0	0	0	0	0	0	0	0	0	0	0	0	0	0	0	0	0	0	1	0	0	0	2	0	1
	PPTG_05148	0	0	0	0	0	0	0	0	0	15	2	0	3	0	1	14	9	22	1626	111	252	3098	1517	3465	5851	4200	5048	3762	6032	4599
	PPTG_05242	0	0	0	0	0	0	0	0	0	3	0	0	0	1	9	0	0	4	517	41	134	44	35	93	1012	407	540	4604	6574	6055
CE8	PPTG_05287	0	0	0	0	0	0	0	0	0	4	3	0	40	19	16	52	12	83	82	233	82	119	68	138	53	34	38	34	47	38
	PPTG_05294	0	0	0	0	0	0	0	0	0	0	0	0	0	0	0	0	0	0	11	3	6	28	13	37	1503	570	206	2111	4104	2162
	PPTG_05308	68	53	50	31	51	39	48	57	35	66	64	39	174	95	81	220	270	389	1415	1148	1426	1913	1635	2550	2276	2240	2023	2230	3587	2874
	PPTG_05319	0	0	0	7	5	1	3	14	2	241	72	27	736	442	277	1305	1349	2100	7985	5540	6391	12122	8263	15885	21967	17409	14440	21952	30773	21517
	PPTG_05351	0	0	0	0	0	0	0	0	0	11	0	0	5	2	1	22	40	75	1659	276	610	3923	2177	4098	5427	3884	4419	3310	5725	4310
	PPTG_05402	0	0	0	0	0	0	0	0	0	16	0	0	0	0	0	1	0	2	1556	16	37	3577	964	4259	7661	3648	9862	4451	5696	2705
	PPTG_05406	0	0	0	0	0	0	0	0	0	0	0	0	1	0	0	2	0	1	15	2	8	23	15	34	108	119	121	1121	1109	547
	PPTG_05407	0	0	0	0	0	0	0	0	0	0	0	0	0	0	0	0	0	0	15	0	6	24	16	39	195	148	194	1276	1437	838
	PPTG_05435	0	0	0	2	0	0	0	0	1	37	9	2	75	66	42	129	222	334	1555	812	966	2765	1908	3419	7422	7010	4976	5072	7597	6031
	PPTG_05443	0	0	0	0	0	0	0	0	0	10	0	0	0	0	0	0	9	18	1101	66	186	1903	932	2096	5953	4284	4210	4378	6394	5042
	PPTG_05458	0	0	0	4	3	2	1	1	3	212	40	13	575	318	236	1039	855	1377	6817	4176	4691	10143	6383	12820	24934	16203	12650	22477	28257	20009
	PPTG_05470	0	0	0	0	0	0	0	0	0	2	0	0	0	0	0	0	6	13	243	22	32	647	390	1025	5001	3264	3661	1902	2767	2071
CBM50	PPTG_05472	0	0	0	0	0	0	0	0	0	0	0	0	0	0	0	0	0	0	2	0	0	0	0	1	1	0	0	2	5	8
	PPTG_05483	0	0	0	0	0	1	0	1	0	18	5	2	27	21	7	54	49	86	645	300	386	916	640	1303	5639	2991	2193	5225	6212	4972
	PPTG_05518	0	0	0	0	0	0	0	0	0	2	0	0	2	0	0	1	0	2	262	9	11	380	201	829	8938	3478	4311	6752	8226	5186
	PPTG_05654	177	173	144	107	130	113	117	131	106	96	114	133	76	115	115	100	117	103	96	101	105	73	96	66	32	64	64	46	61	72
CBM1	PPTG_05659	0	0	0	0	0	0	0	0	0	0	0	0	0	0	0	0	0	0	32	9	10	32	9	42	216	165	126	307	462	331
CBM1	PPTG_05666	0	0	0	0	0	0	0	0	0	0	0	0	0	0	0	0	0	0	0	0	0	0	0	0	1	0	0	0	0	1
	PPTG_05682	0	0	0	10	3	2	0	15	2	231	47	22	544	350	222	1219	970	1572	6323	4372	4586	10028	6354	12447	25994	18187	14099	21803	30025	20751
	PPTG_05765	0	0	0	0	0	0	0	0	0	0	0	0	0	1	2	1	9	2	169	91	147	245	267	359	627	518	739	1420	2562	1810
	PPTG_05779	0	0	0	0	0	0	0	0	0	24	0	0	8	2	1	9	38	84	2030	284	633	5037	3271	5989	8899	7089	8824	4951	8684	7493
GH5	PPTG_05786	0	0	0	0	0	0	0	0	0	2	0	0	3	4	3	2	23	14	115	94	156	111	117	140	215	174	75	161	185	144
GH5	PPTG_05787	0	0	0	0	0	0	0	0	0	0	0	0	3	0	1	1	2	1	35	17	24	13	12	47	84	60	71	113	185	127
GH5	PPTG_05788	0	0	0	0	0	0	0	0	0	0	0	0	2	0	1	0	1	1	14	1	12	7	12	15	36	23	43	79	101	47
GH1	PPTG_05794	0	0	0	0	0	0	0	0	0	1	0	0	0	0	0	0	2	22	612	15	56	1060	676	1325	913	1319	1929	1396	2128	1602
GH3	PPTG_05809	0	0	0	0	0	0	0	0	0	0	0	0	0	0	0	0	0	0	0	0	0	0	0	1	0	1	1	1	3	2
	PPTG_05824	0	0	0	0	0	0	0	0	0	1	0	0	0	0	0	0	0	0	69	1	1	78	66	160	640	432	560	318	494	386
CBM1	PPTG_05833	0	0	0	0	1	0	0	0	0	3	0	0	2	7	0	20	15	32	455	145	202	953	500	1544	4440	2741	3431	7145	9612	4961
CBM1	PPTG_05834	0	0	0	0	0	0	0	0	0	0	0	0	0	0	0	0	1	0	11	4	4	25	6	46	108	33	134	646	851	607
PL3	PPTG_05840	0	0	0	0	0	0	0	0	0	1	0	1	2	4	3	4	2	8	25	62	16	49	7	46	3	6	13	5	10	7
GH3	PPTG_05877	0	0	0	0	0	0	0	0	0	0	1	0	0	0	0	1	16	30	204	17	55	689	297	530	553	668	540	338	510	496
PL3	PPTG_05881	0	0	0	0	0	0	0	0	0	0	0	0	0	0	0	1	0	4	0	0	1	5	8	6	7	3	6	0	2	3
	PPTG_05917	0	0	0	0	0	0	0	0	0	0	0	0	0	0	0	0	0	1	24	1	1	20	13	19	198	105	105	514	651	474
GH109	PPTG_05919	0	0	0	0	0	0	0	0	0	2	0	0	3	0	0	4	4	13	111	25	29	310	242	378	385	508	383	328	489	470
GH109	PPTG_05920	0	0	0	0	0	0	0	0	0	5	0	0	2	1	0	3	23	20	307	34	94	794	499	889	601	775	796	608	945	758
GH109	PPTG_05921	0	0	0	0	0	0	0	0	0	10	2	0	2	3	7	7	127	75	603	177	379	1816	1224	1730	1778	2099	1563	1494	2667	2032
GH109	PPTG_05922	0	0	0	0	0	0	0	0	0	0	0	0	0	0	0	0	41	24	176	11	39	855	809	1055	1560	2290	1753	1229	1712	1955
	PPTG_05960	0	0	0	0	0	0	0	0	0	0	0	0	0	1	1	0	0	0	24	1	18	7	3	16	153	66	42	995	957	1209
	PPTG_05967	0	0	0	0	0	0	0	0	0	3	1	0	2	3	2	7	15	24	556	86	318	343	272	468	1072	640	1291	6826	8315	9272
	PPTG_05993	0	0	0	0	0	0	0	0	0	4	2	1	48	23	20	40	6	77	214	593	302	357	151	379	30	20	81	39	64	17
	PPTG_06007	0	0	0	0	1	0	0	0	0	12	4	0	46	25	17	66	194	196	1328	611	1134	2552	1906	3637	6399	5503	5789	10238	14216	14112
	PPTG_06015	0	0	0	0	0	0	0	0	0	1	0	0	0	0	0	0	0	0	49	5	5	3	2	23	489	513	459	4226	5445	7928
	PPTG_06043	0	0	0	4	0	1	5	13	3	218	58	19	710	426	252	1358	1220	1934	8474	5412	6018	13013	8120	16465	37302	24143	17758	30661	40076	26791
CBM1	PPTG_06045	0	0	0	0	0	0	0	0	0	32	0	0	4	0	2	15	155	87	4345	971	2455	5734	5084	9428	13167	12278	17197	29689	39893	43590
GH85	PPTG_06070	0	0	0	0	0	0	0	0	0	0	0	0	7	4	0	3	9	3	51	35	36	62	51	77	151	114	114	105	166	159
	PPTG_06084	0	0	0	0	0	0	0	0	0	4	0	0	1	1	1	2	3	6	148	26	36	208	136	433	1246	771	1162	1455	1996	1779
GH72	PPTG_06144	0	0	0	0	0	0	0	0	0	1	0	0	0	3	1	1	89	74	517	391	686	1303	1127	1888	2613	2381	2252	2303	4049	2839
GH5	PPTG_06145	0	0	0	0	0	0	0	0	0	1	0	0	1	2	0	1	13	11	135	69	87	304	214	427	778	576	529	465	832	595
	PPTG_06157	0	0	0	0	0	0	0	0	0	3	0	0	0	0	0	1	1	9	251	23	29	419	160	933	3093	3090	2286	2952	3287	6785
	PPTG_06192	0	0	0	5	3	4	9	11	1	247	70	32	740	461	253	1465	1327	2039	8952	5440	5912	12940	8318	16329	20758	17796	13807	20560	29932	19604
	PPTG_06210	0	0	0	0	0	0	0	0	0	0	0	0	0	0	0	0	1	2	418	18	32	460	310	698	1867	1257	2049	1315	1907	1825
CE8	PPTG_06231	0	0	0	0	0	0	0	0	0	0	0	0	3	1	1	1	4	1	14	10	15	18	23	32	5	7	11	6	13	9
CE8	PPTG_06233	0	0	0	0	0	0	0	0	0	0	0	0	0	0	0	0	0	0	0	0	0	0	0	0	0	0	0	0	0	0
CE8	PPTG_06239	0	0	0	0	0	0	0	1	0	8	1	1	30	23	20	62	72	125	472	534	527	765	482	761	201	336	271	137	296	185
CE8	PPTG_06240	0	0	0	0	0	0	0	0	0	0	0	0	0	0	0	0	0	0	0	0	0	0	0	0	0	0	1	0	0	0
CE8	PPTG_06241	0	0	0	0	0	0	0	0	0	0	0	0	0	0	0	0	0	0	0	0	0	0	0	0	0	0	0	0	0	0
	PPTG_06269	0	0	0	0	1	0	0	0	2	79	15	6	207	121	87	439	462	808	3845	2096	2717	6510	4450	8636	10366	9176	8454	8678	13805	12007
CE8	PPTG_06271	0	0	0	0	0	0	0	0	0	0	0	0	1	2	0	3	2	4	10	26	5	3	8	16	1	0	3	3	7	2
	PPTG_06287	0	0	0	0	0	0	0	1	0	1	0	0	2	2	0	3	14	8	142	75	176	188	193	433	783	722	779	2751	4888	5470
CE8	PPTG_06288	0	0	0	0	0	0	0	0	0	0	0	0	3	1	0	1	0	1	0	2	4	3	4	6	20	6	5	6	17	17
	PPTG_06371	0	0	0	5	7	2	7	6	3	218	95	19	720	472	249	1404	1116	1905	7510	5029	5424	11298	7445	14601	24938	17597	13578	21228	29048	18527
	PPTG_06499	1	0	0	0	0	0	0	0	0	1	0	0	6	3	3	9	15	18	106	64	109	140	112	219	284	211	186	223	300	263
	PPTG_06508	0	0	0	0	0	0	0	0	0	3	0	0	2	1	3	4	6	8	155	53	102	166	139	312	1024	688	684	3688	4063	6230
	PPTG_06544	0	0	0	0	0	0	0	0	0	0	0	0	0	0	0	0	0	2	41	2	3	144	33	113	229	104	413	699	905	368
	PPTG_06713	0	0	0	0	0	0	0	0	1	15	0	0	8	2	1	12	40	44	1305	376	716	3963	2220	3952	3219	3441	3779	2432	4581	3572
CE1	PPTG_06868	0	0	0	0	0	0	0	0	0	0	0	0	0	0	0	0	0	0	0	0	0	2	0	1	1	1	1	1	2	2
	PPTG_06881	1	0	0	0	0	1	0	0	0	6	3	0	8	7	3	17	37	50	220	135	181	371	327	562	1152	759	773	1084	1557	1446
GH7	PPTG_07012	0	0	0	0	0	0	0	0	0	0	0	0	0	0	0	0	0	0	0	0	0	0	0	0	0	0	0	0	1	1
GH7	PPTG_07017	0	0	0	1	0	2	0	1	0	6	5	0	54	37	27	101	28	119	184	262	163	193	109	319	75	24	76	46	113	29
	PPTG_07024	0	0	0	0	0	1	0	4	1	104	25	5	313	148	92	616	654	1006	4966	2838	3293	8794	5648	10865	18702	14844	13461	14203	22157	17893
	PPTG_07042	0	0	0	0	0	0	0	0	0	8	1	0	1	1	0	3	36	61	937	251	465	1674	1229	2134	5453	4049	4218	5199	7925	6580
	PPTG_07051	0	0	0	0	0	1	2	3	0	54	18	3	194	107	64	371	407	576	1835	1238	1413	3111	2180	3747	2917	3095	1897	2850	4137	2938
	PPTG_07085	0	0	0	2	1	1	2	5	6	158	44	15	503	264	189	933	775	1289	5098	3241	3585	7599	4972	9467	17882	13256	10396	14933	21128	14725
CE13	PPTG_07123	0	0	0	0	0	0	0	0	0	0	0	0	0	0	0	0	0	0	1	0	0	0	4	3	7	10	3	2	0	1
	PPTG_07128	0	0	1	0	1	0	0	0	0	5	1	1	20	14	4	27	41	60	339	175	217	484	416	629	1236	919	917	1123	1620	1519
	PPTG_07145	0	0	0	0	0	0	1	2	0	43	6	2	81	47	32	152	137	256	1565	845	862	1803	1160	2773	7829	5055	5266	13200	17813	16731
	PPTG_07169	0	0	0	0	0	2	4	5	1	94	36	7	333	190	135	595	361	935	1847	2577	2203	1672	1703	3456	726	674	824	764	1339	559
PL3	PPTG_07180	0	0	0	0	0	0	0	0	0	0	0	0	2	0	1	2	0	10	8	10	11	17	12	19	4	8	6	5	0	0
PL3	PPTG_07181	0	0	0	0	0	0	0	0	0	1	0	0	0	1	1	6	2	4	10	15	7	19	15	14	7	4	4	3	2	0
CE5	PPTG_07182	0	0	0	0	0	0	0	0	0	0	0	0	0	0	0	0	0	0	8	0	0	22	15	31	99	80	91	77	100	40
	PPTG_07299	0	0	0	3	1	5	4	6	1	162	31	15	417	255	182	730	692	1132	5347	3325	3765	7144	4959	9198	16436	11773	8847	14611	18886	12761
	PPTG_07300	0	0	0	2	2	0	1	2	0	41	12	3	115	78	51	207	243	461	2438	1150	1420	3988	2641	5171	8115	7137	5980	6500	9427	8289
	PPTG_07363	0	0	0	0	0	0	0	1	0	4	0	0	3	0	0	0	12	8	267	55	173	261	235	421	713	664	1086	3243	3786	5017
CE8	PPTG_07616	0	0	0	1	0	0	0	0	1	4	3	1	20	10	4	31	5	31	56	95	52	43	35	74	22	10	13	12	34	7
	PPTG_07625	0	0	0	0	0	0	0	0	0	16	0	0	0	0	0	0	242	15	1208	413	722	4384	2825	2783	1752	3167	1320	1034	1620	1403
GH30	PPTG_07665	0	0	0	0	0	0	0	0	0	9	0	1	4	6	0	10	14	13	1103	73	125	1668	939	1823	3002	2763	2351	1267	2044	1539
GH10	PPTG_07666	0	0	0	1	0	0	0	0	0	6	0	0	7	0	4	14	20	39	139	81	89	279	204	373	337	345	256	101	159	106
GH17	PPTG_07724	0	0	0	0	0	0	0	0	0	6	0	0	3	3	3	6	7	10	586	68	99	922	357	731	1284	1040	1004	994	1221	921
	PPTG_07733	0	0	0	2	0	0	0	1	0	51	2	1	110	67	38	182	404	497	2840	1368	1778	5394	3374	6321	5120	5724	3608	2675	4531	3671
	PPTG_07754	0	0	0	0	0	0	0	0	0	0	0	0	0	0	0	0	1	0	34	10	11	30	19	78	310	261	208	1629	2803	947
WS021	PPTG_07764	0	0	0	10	11	8	9	31	3	595	135	53	1772	1071	574	2954	2675	4481	19488	12600	14365	29121	19714	38782	70616	47590	38818	63220	84912	57871
GH31	PPTG_07818	0	0	0	0	0	0	1	3	0	10	3	4	41	17	15	72	98	165	717	444	510	1152	857	1409	1986	1625	1428	1630	2606	2083
	PPTG_07839	0	0	0	0	0	0	0	0	0	1	0	0	1	1	0	1	24	19	293	98	142	499	326	623	2376	1247	1318	1805	2723	1796
GH105	PPTG_07904	0	0	0	0	0	0	0	0	0	16	8	1	134	63	45	119	46	171	418	1029	548	498	366	698	96	125	148	78	201	65
CBM1	PPTG_07987	0	0	0	0	0	0	0	0	0	0	0	0	0	0	0	0	0	0	0	0	0	0	0	0	0	2	0	2	5	7
	PPTG_08001	0	0	0	0	0	0	0	0	0	8	0	0	3	9	8	1	8	17	973	165	547	148	124	198	1504	477	438	6431	8092	7009
CE8	PPTG_08020	0	0	0	0	0	0	0	0	0	0	0	0	1	1	1	0	1	2	13	16	16	37	4	18	3	0	7	3	4	1
CE12	PPTG_08049	0	0	0	0	0	0	0	0	0	2	0	0	5	1	1	6	10	14	32	21	33	49	50	69	66	45	51	63	69	80
CE12	PPTG_08050	0	0	0	0	0	0	0	0	0	0	0	0	0	1	1	1	2	1	6	2	4	6	3	18	20	16	13	16	36	19
CE12	PPTG_08051	0	0	0	0	0	0	0	0	0	1	0	0	2	6	0	3	17	16	149	76	120	164	112	204	366	290	281	594	1028	502
CE12	PPTG_08052	0	0	0	0	0	0	0	0	0	1	0	0	1	2	0	2	18	7	51	24	45	110	71	148	129	121	144	152	236	125
CE12	PPTG_08053	0	0	0	0	0	0	0	0	0	0	1	0	0	1	0	1	0	2	6	6	7	10	4	10	21	8	14	19	38	18
CE12	PPTG_08054	0	0	0	0	0	0	0	0	0	0	0	0	1	1	4	3	9	4	97	45	51	154	101	218	356	341	332	420	752	538
	PPTG_08061	0	0	0	2	0	1	0	3	0	53	9	4	136	71	40	285	330	458	2742	1334	1690	4774	3046	5800	10356	8665	6988	7776	11344	8838
GH13	PPTG_08078	0	0	0	0	0	0	0	0	0	0	0	0	3	0	0	2	0	5	3	5	1	5	2	6	10	6	2	8	10	10
	PPTG_08107	12	6	15	5	6	6	6	6	3	15	8	16	34	25	11	46	67	94	213	226	201	266	242	418	288	262	190	191	293	262
	PPTG_08170	0	0	0	0	0	0	0	0	0	0	0	0	0	0	0	0	2	3	37	2	8	186	127	267	815	763	477	922	2176	2485
	PPTG_08202	0	0	0	1	1	0	0	4	0	35	13	8	102	65	32	188	68	210	325	290	289	172	144	315	66	77	77	65	140	42
	PPTG_08245	0	0	0	2	4	3	5	4	0	171	44	17	524	238	180	991	1193	1995	7923	5471	5993	13880	9263	16821	13300	12451	11615	9598	16915	11575
	PPTG_08251	0	0	0	0	1	0	0	0	0	22	3	3	43	26	11	111	164	202	1293	613	862	2302	1578	2910	4782	3852	3543	4604	6309	5842
Ubiquitin-conjugating enzyme	PPTG_08273	0	0	0	0	0	0	2	0	0	50	17	4	149	93	44	287	367	489	2257	1412	1592	4031	2764	4787	6762	5745	4724	5971	8226	6626
	PPTG_08290	0	0	0	0	0	0	0	1	1	24	12	1	71	50	34	150	180	250	1501	857	966	2478	1505	3127	6230	4467	3754	4742	6808	4734
	PPTG_08294	0	0	1	0	0	0	0	0	0	0	0	0	12	5	3	14	26	50	226	136	146	454	338	669	1440	1031	964	1065	1710	1348
	PPTG_08299	0	0	0	2	4	0	7	4	4	158	31	9	503	297	192	976	772	1205	6240	3867	4216	8967	5565	11172	23319	14699	11041	20063	26102	17815
	PPTG_08333	0	0	0	1	1	2	1	2	2	92	28	14	294	204	134	536	494	831	3364	2099	2477	4569	3181	6160	8234	6092	5432	8400	11825	8158
	PPTG_08373	0	0	1	0	1	0	0	0	1	33	13	2	97	70	37	154	174	285	954	742	857	1298	1028	1797	1673	1629	1225	1192	2175	1474
	PPTG_08403	0	0	0	0	0	0	0	0	0	42	0	0	0	1	0	8	2	583	5267	219	658	15918	10897	19389	11732	21973	18332	4456	11444	7627
	PPTG_08453	11	5	10	13	7	5	14	11	11	17	16	15	74	43	26	107	151	204	630	528	603	1076	859	1483	1633	1621	1392	1144	1877	1870
	PPTG_08457	0	0	0	0	0	0	0	0	0	24	0	0	5	2	0	16	39	81	1798	227	622	3990	2046	3877	4011	3039	3545	3198	5627	4568
	PPTG_08465	19	19	30	24	16	14	30	35	26	84	54	39	168	123	86	214	290	395	1239	1049	1142	2159	1724	3058	2663	2648	2355	2195	3573	3309
	PPTG_08466	4	1	5	8	4	6	5	6	2	17	7	5	50	30	19	73	59	85	385	244	296	648	420	853	1001	853	667	787	1293	1084
	PPTG_08480	0	0	0	0	0	0	0	0	0	0	0	0	0	0	0	1	0	1	57	7	7	76	40	138	808	409	472	673	1158	810
	PPTG_08498	1363	1244	1437	1059	925	799	896	869	845	957	887	1021	900	889	1097	872	1115	934	1019	962	879	875	893	695	1373	1244	1360	1616	2304	1761
	PPTG_08506	1270	1180	1406	1066	862	776	837	897	790	924	883	1015	872	874	1072	893	1068	912	1018	875	840	846	823	612	1117	1041	1188	1319	1746	1412
GH30/CBM13	PPTG_08507	0	0	0	0	0	0	0	0	0	2	1	1	5	2	3	9	25	21	176	122	129	258	158	280	595	500	483	996	1801	1060
GH30/CBM13	PPTG_08508	0	0	0	1	0	0	0	1	0	14	2	2	34	13	13	57	166	176	1367	663	904	2155	1580	2809	5745	4693	4432	5217	8127	6541
GH30/CBM13	PPTG_08509	0	0	0	0	0	0	0	0	0	10	3	0	11	11	6	34	62	56	261	236	236	520	430	724	864	711	619	648	1100	691
GH30/CBM13	PPTG_08511	0	0	0	0	0	0	0	1	0	2	0	0	0	1	1	1	6	8	150	30	40	383	214	1151	1636	1377	1361	1279	1957	1440
GH3	PPTG_08568	0	0	0	0	0	0	0	0	0	2	0	1	2	0	2	3	4	10	38	28	22	75	36	94	216	155	101	115	141	139
	PPTG_08583	0	0	0	0	0	0	0	0	0	2	0	0	0	s	0	2	7	5	129	37	46	286	248	706	5490	2962	2801	1800	2781	2775
phospholipase A2	PPTG_08636	0	0	0	0	0	0	0	0	0	5	2	1	15	5	8	24	26	30	189	134	141	276	183	349	431	367	303	589	784	610
	PPTG_08664	0	0	0	0	0	0	2	0	0	0	0	0	13	2	5	11	7	44	22	40	17	46	51	81	21	11	10	2	5	11
	PPTG_08665	0	0	0	0	0	0	0	0	0	5	1	0	19	13	2	21	20	52	70	89	73	86	77	162	25	31	26	9	15	10
	PPTG_08671	0	0	0	0	0	0	0	0	0	9	1	0	37	10	6	99	290	332	1486	983	1348	3323	2323	3695	3907	3488	3156	3735	5073	3850
PL3	PPTG_08734	0	0	0	0	0	0	0	0	0	0	0	0	1	0	0	0	1	0	5	3	7	7	6	8	2	4	4	5	4	1
	PPTG_08768	0	0	0	0	0	0	0	0	0	8	0	1	4	7	1	10	45	72	1032	409	541	1123	822	1590	4114	2961	3040	8909	13242	13115
	PPTG_08778	0	0	0	0	0	0	0	1	0	0	0	0	0	0	0	0	0	0	11	1	0	24	17	72	2013	744	1216	927	1340	1239
	PPTG_08789	0	0	0	0	0	1	0	0	0	5	3	1	44	24	12	31	22	72	130	208	161	141	91	170	37	22	33	18	38	18
	PPTG_08792	0	0	0	2	0	0	1	1	0	16	1	2	33	24	7	60	79	122	1278	449	705	2008	1313	2383	5422	3715	3732	6198	8967	6637
GH16	PPTG_08818	0	0	0	0	0	0	0	0	0	0	0	0	0	0	0	0	0	0	0	1	0	1	1	1	6	1	3	3	8	6
	PPTG_08876	0	0	0	0	0	0	0	0	0	7	0	0	1	1	0	10	2	43	534	43	72	895	438	1179	2840	1639	3429	2882	4479	3971
CE5	PPTG_08907	0	0	0	0	0	0	0	0	0	2	1	0	0	0	0	0	1	1	20	5	11	36	25	46	112	78	91	123	216	185
CBM32	PPTG_08920	0	0	0	0	0	0	0	0	0	2	1	1	6	9	2	18	25	37	147	91	107	217	140	285	521	355	312	419	655	506
CBM47	PPTG_08934	0	0	0	0	0	0	0	0	0	0	0	0	0	0	0	0	0	0	0	1	0	0	0	0	0	0	0	8	4	0
	PPTG_08955	0	0	0	0	0	0	0	0	0	21	0	0	0	1	0	7	100	12	3201	301	579	6327	3134	6839	6823	6801	5015	2096	4018	2978
	PPTG_08985	0	0	0	0	0	0	0	0	0	20	0	0	6	4	8	20	58	52	1375	289	474	1746	1172	1878	9175	4943	4287	12189	14386	15274
	PPTG_08986	0	0	0	0	0	0	0	1	0	31	1	0	17	10	20	41	132	131	2690	694	1219	3759	2819	4654	13518	8712	8934	19766	25773	34154
	PPTG_08989	0	0	0	0	0	0	0	0	0	5	0	0	9	5	1	8	18	19	611	153	274	974	519	1165	3870	2816	4123	13499	14198	31948
	PPTG_09046	0	0	0	0	0	0	1	0	0	23	6	7	110	72	34	170	235	416	1656	1028	1278	2629	1917	3551	4160	3451	2996	2956	4483	3453
	PPTG_09080	0	0	0	1	1	0	0	2	0	59	4	1	72	55	29	194	552	517	4158	1871	2273	9518	6462	11531	10200	12998	8405	5054	9316	7489
	PPTG_09123	0	0	0	0	0	0	0	2	0	33	9	0	97	60	25	210	236	356	1731	906	1067	3157	2044	3967	6954	6776	4771	4534	7213	5380
	PPTG_09132	0	0	0	7	4	5	5	10	4	244	73	25	741	442	270	1403	1169	1902	8441	4977	5597	12746	8019	16108	29094	20998	17472	26130	36634	24755
	PPTG_09141	0	1	0	3	0	4	1	0	0	3	2	0	8	7	4	30	123	139	326	199	273	1351	860	1744	2238	1940	1230	489	686	382
GH72	PPTG_09208	0	0	0	0	0	0	0	0	0	2	0	0	6	0	0	12	10	10	124	42	58	146	96	168	632	430	288	652	860	584
GH30	PPTG_09210	0	0	0	0	0	0	0	0	0	1	0	0	1	2	2	4	4	17	65	30	54	88	53	113	163	125	123	190	315	340
GH30	PPTG_09211	0	0	0	0	0	0	0	2	0	10	2	0	40	18	23	56	43	141	301	295	326	285	245	470	170	139	116	435	626	1011
GH30	PPTG_09212	0	0	0	0	0	0	0	0	0	0	0	0	0	0	0	1	5	2	96	17	22	194	111	304	314	282	289	142	294	198
GH30	PPTG_09214	0	0	0	0	0	0	0	0	0	1	0	0	2	0	1	1	4	3	20	11	8	30	13	27	65	39	36	33	57	38
GH30	PPTG_09215	0	0	0	0	0	0	0	0	0	9	0	0	7	12	7	29	150	97	1099	355	501	2345	1566	3327	2228	2504	1673	805	1433	1327
GH30	PPTG_09216	0	0	0	0	0	0	0	0	0	0	0	0	0	0	0	0	0	2	192	6	15	209	139	555	5915	1327	4343	3743	6071	2838
GH30	PPTG_09217	0	0	0	0	0	0	0	0	0	0	0	0	1	0	0	0	4	0	38	6	11	43	33	65	251	77	101	147	242	165
	PPTG_09226	119	145	96	70	101	65	91	103	113	140	119	109	219	192	166	392	407	626	2402	1329	1498	3572	2554	4407	4260	4583	3026	2821	7297	7076
CBM50	PPTG_09231*	0	0	0	0	0	0	0	0	0	1	1	0	1	0	1	2	7	6	48	19	36	92	55	118	187	116	107	131	181	161
CBM50	PPTG_09232*	0	0	0	0	0	0	0	0	0	1	0	0	2	1	1	3	7	10	34	22	35	75	49	78	151	152	138	143	219	163
GH18	PPTG_09238	0	0	0	0	0	0	0	0	0	5	0	1	6	2	1	11	18	33	227	86	144	379	284	509	990	837	779	1026	1532	1415
	PPTG_09250	0	0	0	0	0	0	0	0	0	66	1	1	37	15	12	61	774	720	6063	2662	4003	13815	10040	18224	24612	21946	20837	15199	24284	20743
	PPTG_09295	0	0	0	0	0	0	0	0	0	8	1	0	0	0	0	0	0	0	872	9	45	2164	893	2622	11162	6672	10533	3029	4084	1522
	PPTG_09335	0	0	0	0	0	0	0	0	0	1	2	0	0	0	0	1	0	0	67	1	2	84	77	265	8610	2270	4368	3817	5300	4650
GH31	PPTG_09365*	0	0	0	0	0	0	0	0	0	12	0	0	0	0	0	0	9	15	887	61	107	1771	1106	2825	1826	3226	4142	781	1598	1901
GH31	PPTG_09366*	0	0	0	0	0	0	0	0	0	0	0	0	0	0	0	0	0	2	12	7	4	28	15	27	123	80	58	93	153	122
	PPTG_09375	0	0	0	0	0	0	0	0	0	2	1	0	7	1	0	3	178	104	653	507	1075	1869	1344	2369	1382	1677	1440	1256	1892	1423
	PPTG_09412	0	0	0	0	0	0	0	0	0	5	0	0	0	0	0	3	0	7	815	8	21	790	409	751	9993	4343	5727	2864	4242	2734
PL1	PPTG_09460	0	0	0	0	0	0	0	0	0	0	0	0	0	0	0	0	0	0	0	2	0	5	4	4	21	16	4	17	18	18
	PPTG_09489	0	0	0	0	0	0	0	0	0	7	0	0	0	0	0	1	0	20	565	16	21	674	451	1168	2717	2267	3218	1282	2123	1774
	PPTG_09490	0	0	0	0	0	2	0	0	0	0	0	0	0	0	0	0	0	1	98	4	1	6	10	53	1546	352	756	1485	2777	3757
	PPTG_09496	0	0	0	0	0	0	0	0	0	36	5	2	85	71	36	294	269	424	1247	1334	1362	2419	1604	2854	2202	2062	1745	1319	1782	1058
	PPTG_09516	0	0	0	0	3	0	1	2	0	84	24	6	242	156	85	400	363	620	1987	1631	1719	2848	2111	4040	4109	3865	2766	2833	4352	3109
	PPTG_09574	0	0	0	1	0	1	1	2	1	60	12	3	125	64	46	205	257	345	2632	1252	1523	2844	1921	3180	5765	4356	4200	9973	14692	13434
	PPTG_09624	0	0	0	1	0	0	0	0	0	14	1	0	10	1	0	21	43	81	1352	207	520	3195	1463	2997	3104	2431	2736	1859	3600	2746
	PPTG_09645	141	120	167	218	202	158	158	166	182	242	191	164	347	290	249	442	554	462	1046	1190	1146	1506	1248	2191	1790	1647	1423	1489	2236	2001
GH3	PPTG_09662	0	0	0	0	0	0	0	0	0	0	0	0	0	0	0	0	0	0	1	0	0	0	0	0	2	0	0	0	1	4
	PPTG_09688	1	0	0	0	1	1	5	5	1	202	40	11	514	325	196	1016	892	1368	5705	3668	3845	9342	5878	11709	27939	18594	13971	21610	29481	19488
CBM13	PPTG_09699	0	0	0	0	0	0	0	0	0	3	0	0	0	0	0	1	11	11	122	24	35	404	190	390	692	640	634	572	764	415
GH17/CBM13	PPTG_09700	0	0	0	0	0	0	0	0	0	0	1	0	8	2	2	21	9	33	96	44	73	155	78	161	222	160	149	102	208	85
GH17	PPTG_09701	0	0	0	0	0	0	2	0	0	0	0	0	6	3	1	12	7	34	78	46	48	117	77	154	80	65	99	63	131	75
CE8	PPTG_09705	0	0	0	0	0	0	0	0	1	8	2	0	26	11	14	55	21	104	86	88	44	142	118	243	58	53	25	30	15	16
	PPTG_09767	0	0	0	0	0	0	0	0	0	4	0	0	1	2	0	3	26	34	504	111	204	800	607	1278	2852	1860	2323	2531	3682	3470
GH16	PPTG_09772	0	0	0	0	0	0	0	0	0	0	0	0	0	0	0	0	0	0	0	0	0	0	0	0	0	0	0	0	0	0
GH16	PPTG_09773	0	0	0	0	0	0	0	0	0	0	0	0	0	0	0	0	0	0	0	0	0	0	0	0	0	0	0	0	0	0
GH72	PPTG_09835	0	0	0	0	0	0	0	0	0	6	1	0	11	5	3	16	58	50	529	237	322	1098	869	1618	1660	1595	1942	2783	3670	3256
GH72	PPTG_09841	0	0	0	1	0	0	1	0	0	13	2	1	15	15	8	19	29	38	166	97	107	217	156	303	528	376	356	447	684	529
GH72	PPTG_09842	0	0	0	0	0	0	0	0	0	0	0	0	0	0	0	0	0	0	1	0	0	0	0	1	0	1	0	0	0	0
GH72	PPTG_09843	0	0	0	0	0	0	0	0	0	0	0	0	0	0	0	0	0	0	0	0	0	0	1	1	1	2	4	7	14	2
GH72	PPTG_09844	0	0	0	0	0	0	0	0	0	6	1	0	29	19	13	51	33	94	376	211	285	676	413	715	659	656	573	540	853	649
GH81	PPTG_09868	0	0	0	0	0	0	0	0	0	13	0	0	37	6	9	46	175	228	1128	814	937	2002	1492	2664	4294	3680	3151	2767	4228	3997
GH32	PPTG_09924*	0	0	0	0	0	0	0	0	0	1	0	0	18	8	4	24	11	22	46	64	41	46	37	89	26	9	21	27	48	37
GH32	PPTG_09925*	0	0	0	0	0	0	0	0	0	5	4	0	23	13	5	28	11	50	69	95	74	62	46	107	38	52	27	51	66	37
GH32	PPTG_09926	0	0	0	0	0	0	0	0	0	2	2	2	24	9	9	43	52	118	238	144	220	480	481	753	160	355	312	192	357	437
GH32	PPTG_09927	0	0	0	0	0	0	0	0	0	2	2	0	8	2	2	17	18	28	88	49	71	145	136	226	87	139	87	145	180	178
GH32	PPTG_09929	0	0	0	0	0	0	0	0	0	2	0	0	6	5	1	16	21	31	120	65	79	182	128	268	142	209	132	164	229	199
GH32	PPTG_09934	0	0	0	1	0	0	0	0	0	5	2	1	19	10	1	35	31	68	243	128	153	394	310	545	374	523	306	772	877	974
WS041	PPTG_09948	0	0	0	2	0	1	0	0	0	23	5	1	43	22	18	110	125	170	858	435	564	1446	943	1573	1998	1962	1449	1857	2687	1738
	PPTG_10009	0	0	0	0	0	0	0	0	0	3	2	0	55	31	19	49	1	17	231	556	164	313	44	134	6	1	95	4	35	6
	PPTG_10031	0	0	0	0	0	0	0	0	0	36	3	2	85	53	20	206	188	312	1446	711	811	2890	1791	3495	7352	6582	5041	4958	7737	6334
CBM1	PPTG_10047	0	0	0	0	0	0	1	0	0	7	2	0	46	20	23	45	61	134	407	248	351	698	518	960	390	561	767	1186	1830	1937
	PPTG_10088	0	0	0	0	0	0	0	0	0	1	0	0	1	0	0	2	11	3	160	35	109	99	103	144	501	372	406	3019	3710	5930
GH81	PPTG_10114	0	0	0	0	0	0	0	0	0	0	0	0	0	0	0	0	1	0	3	0	0	1	1	2	1	4	4	10	21	23
	PPTG_10117	234	207	237	229	189	167	224	198	216	230	216	203	214	218	195	200	231	250	264	323	299	356	310	337	334	394	324	302	305	227
CE13	PPTG_10125	0	0	0	0	0	0	0	0	0	13	0	0	0	0	0	1	34	6	1290	95	270	2841	1399	2961	3367	3327	3730	1221	2464	1457
CE13	PPTG_10126	0	0	0	0	0	0	0	0	0	2	0	0	0	0	0	0	0	5	127	5	2	225	73	315	655	228	1254	710	1050	529
CE13	PPTG_10136	0	0	0	0	0	0	0	0	0	2	0	0	12	3	7	8	4	17	56	113	56	91	21	90	13	13	27	19	23	10
GH81	PPTG_10139	0	0	0	0	0	0	0	0	0	3	0	0	6	1	0	7	5	16	86	55	73	143	105	216	276	241	265	415	622	557
GH81	PPTG_10140	0	0	0	0	0	0	0	0	0	2	0	0	1	2	0	8	15	18	108	66	72	190	169	249	344	317	344	546	783	702
GH81	PPTG_10161	0	0	0	0	0	0	0	2	0	0	1	1	9	3	3	18	14	21	20	40	29	44	26	60	45	27	60	40	63	21
GH81	PPTG_10162	0	0	0	0	0	0	0	0	0	3	1	0	7	4	4	11	9	17	59	58	47	73	67	122	206	125	107	163	210	184
GH81	PPTG_10166	0	0	0	0	0	0	1	0	0	1	0	0	5	0	0	8	3	17	34	37	28	41	37	62	68	64	55	82	106	96
	PPTG_10197	0	0	0	5	2	3	8	12	6	299	85	24	748	499	244	1439	1302	2128	9591	6049	6772	14019	9271	18676	40347	24944	18578	31136	41089	27179
GH131	PPTG_10217	0	0	0	0	0	0	0	0	0	0	0	0	0	0	0	0	0	0	0	0	1	0	0	1	0	1	1	4	6	8
GH35	PPTG_10223	0	0	0	0	0	0	0	0	1	0	1	0	5	8	1	25	39	39	281	161	177	413	313	593	1118	802	810	1256	1745	1585
GH131	PPTG_10229	0	0	0	0	0	0	0	0	0	1	2	0	3	2	1	20	11	21	114	61	56	199	124	220	264	238	208	105	134	126
GH131	PPTG_10230	0	0	0	0	0	0	0	0	0	0	0	0	3	0	0	0	1	1	7	1	2	1	3	5	7	1	2	6	8	3
GH131	PPTG_10232	0	0	0	0	0	2	0	0	0	8	2	4	31	19	9	102	65	193	311	352	244	512	364	721	276	215	171	165	185	134
GH16	PPTG_10268	0	0	0	0	0	0	0	0	0	0	0	0	0	2	0	2	17	17	103	71	93	242	199	278	527	465	373	393	584	436
	PPTG_10282	0	0	0	4	0	2	0	1	2	76	19	11	239	122	61	338	380	501	2004	1403	1513	2695	1987	3644	3565	3135	2359	2311	3282	2477
	PPTG_10318	0	0	0	1	1	3	3	6	5	246	47	7	581	313	209	1017	901	1565	6439	3900	4424	8849	6106	11531	19343	14078	11345	16012	21820	14897
	PPTG_10319	0	0	0	4	3	2	7	7	2	202	67	22	546	360	196	1044	897	1492	6401	4447	4894	9813	6489	12907	22945	15014	11362	19759	25845	17020
CE12	PPTG_10332	0	0	0	0	0	0	0	0	0	0	0	0	0	0	0	2	0	8	38	20	12	56	32	74	208	94	62	118	138	90
CE12	PPTG_10335	0	0	0	0	0	0	0	0	0	0	0	0	0	0	0	1	0	1	2	0	0	3	2	5	7	2	4	5	5	5
CE8	PPTG_10338	0	0	0	0	0	0	0	0	0	10	5	2	42	28	8	45	44	75	241	364	338	205	210	352	98	136	93	78	126	52
CE8	PPTG_10339	0	0	0	0	0	0	0	0	0	0	0	0	1	0	0	0	2	5	13	12	9	19	19	21	3	7	6	5	6	4
CE8	PPTG_10340	0	0	0	0	0	0	0	0	0	0	0	0	2	1	0	0	1	2	9	15	11	6	10	18	7	7	8	5	2	7
	PPTG_10365	1	0	0	0	0	0	0	2	2	50	12	2	101	82	46	213	306	405	2442	1075	1145	3920	2617	4855	11766	9527	7159	7148	10887	7445
	PPTG_10374	0	0	0	1	1	0	0	0	1	18	8	5	78	50	30	119	184	318	1357	715	808	2142	1493	3062	3234	3424	2690	2797	4395	3403
	PPTG_10385	0	0	0	0	0	0	1	0	0	26	5	2	87	46	28	158	185	240	1237	677	767	2302	1702	2818	4999	4745	3131	3413	5047	3827
	PPTG_10422	0	0	0	7	1	4	7	10	1	257	66	18	652	394	240	1304	1120	1905	8982	5413	6438	13581	8882	17541	31095	22299	17797	27508	37790	26080
CE12	PPTG_10437	0	0	0	0	0	0	0	0	0	0	0	0	0	0	0	0	0	0	0	0	0	1	0	0	0	1	0	0	1	0
CE12	PPTG_10440	0	0	0	0	0	0	0	0	0	1	0	0	1	1	0	3	15	7	68	39	88	90	76	99	220	116	123	280	461	364
CE12	PPTG_10441	0	0	0	0	0	0	0	0	0	2	1	0	7	9	5	4	10	20	313	121	196	172	139	295	455	284	403	1338	2092	1518
	PPTG_10444	0	0	1	0	0	0	1	3	1	59	11	1	166	107	58	278	743	946	6732	3552	5846	12095	9428	18242	27139	23327	25132	39648	57444	58397
	PPTG_10455	0	0	0	3	1	2	2	7	4	141	36	10	443	218	131	698	701	1018	4449	3238	3711	6368	4567	8262	10111	8458	7204	8353	12932	8652
GH31	PPTG_10577	0	0	0	0	0	0	0	0	0	2	0	0	5	2	0	4	11	15	81	28	34	119	81	132	277	195	191	182	282	218
GH81	PPTG_10594	0	0	0	0	0	0	0	0	0	0	0	0	0	0	0	0	0	0	0	0	0	0	0	0	0	0	0	0	0	0
CBM40	PPTG_10596	0	0	0	0	0	0	0	0	0	0	0	0	0	0	0	0	0	0	6	1	0	9	12	10	96	19	89	35	44	44
	PPTG_10603	0	0	0	0	0	0	0	0	0	2	0	0	1	0	0	3	2	0	215	34	25	376	224	658	2250	1194	2018	3172	5079	3112
	PPTG_10619	0	0	0	0	0	0	0	0	0	2	0	0	1	0	1	5	11	17	221	44	89	497	236	546	2096	1063	1444	3018	4061	3385
	PPTG_10646	1	0	0	7	6	3	7	13	2	271	79	37	990	571	357	1686	1542	2584	9846	6626	7305	14625	10011	19282	29251	22374	17095	26297	38270	26020
CBM9	PPTG_10662	0	0	0	0	0	0	0	0	0	2	0	0	2	0	2	14	4	15	91	38	56	155	93	156	540	312	283	412	599	450
	PPTG_10687	0	0	0	0	0	0	0	0	0	18	0	0	2	1	0	15	16	3	1355	60	271	4644	3785	6883	12699	11814	14540	11856	13842	19770
	PPTG_10755	0	0	0	0	0	0	0	0	0	0	0	0	4	2	4	4	10	8	228	40	87	115	102	200	892	453	496	3952	6829	4339
	PPTG_10908	0	2	0	4	0	3	4	4	1	161	43	14	458	314	180	871	731	1230	5383	3559	3797	7969	5567	10632	16016	12368	10768	15396	22399	15532
	PPTG_10930	0	0	0	0	0	0	0	0	0	2	1	0	1	5	0	15	21	50	421	96	127	588	401	1164	4575	2669	2858	2727	3448	3509
	PPTG_10931	0	0	0	0	0	0	0	0	0	6	0	0	0	0	0	0	10	47	682	69	122	1029	676	1992	6993	4532	5598	4422	5864	6981
GH17	PPTG_10954	0	0	0	1	0	0	0	0	0	27	4	0	75	35	29	162	176	327	1191	737	824	2239	1603	3081	3653	3351	3046	2868	4641	3933
	PPTG_11004	0	0	0	1	3	1	9	8	0	234	63	22	739	449	271	1273	1203	1854	8714	5524	6124	12478	8437	16533	29141	20314	16114	24624	35070	24133
	PPTG_11052	29	18	20	40	40	34	45	55	33	943	337	133	3567	2114	1264	5714	6504	9878	36644	25971	28586	58359	40449	79340	106486	87644	78288	84420	129001	95231
	PPTG_11056	1	0	0	0	0	0	0	0	0	0	0	0	1	1	0	1	3	1	4	7	3	17	6	25	73	44	38	40	52	44
	PPTG_11061	1	0	0	0	1	0	0	0	0	8	1	1	19	11	11	44	56	82	419	221	293	551	438	803	979	830	796	1067	1738	1439
PL3	PPTG_11094	0	0	0	0	0	0	0	0	0	0	0	0	0	0	0	0	0	0	0	0	0	0	1	0	5	1	5	5	0	2
PL3	PPTG_11095	0	0	0	0	0	0	0	0	0	0	0	0	0	0	0	0	0	0	18	0	1	35	37	46	312	195	247	91	107	84
PL3	PPTG_11096	0	0	0	0	0	0	0	0	0	0	0	0	0	0	0	0	0	0	33	0	1	31	35	70	385	236	253	109	121	84
	PPTG_11158	30	15	21	38	33	25	38	44	18	761	274	114	2737	1636	970	4254	4498	6997	23146	17720	19317	37820	27026	52458	51274	49515	47080	45440	74002	59520
GH5/CBM43	PPTG_11184	0	0	0	0	0	0	0	0	0	10	3	0	14	13	11	36	132	120	657	334	541	1242	1007	1799	2567	2296	2452	3719	5797	6062
	PPTG_11222	0	0	0	0	0	0	0	0	0	4	0	0	1	0	1	1	3	7	156	22	40	210	138	371	1681	935	1009	2031	2464	2233
GH17	PPTG_11267	0	0	0	0	0	0	0	0	0	2	0	0	0	0	0	0	4	4	109	48	80	156	169	345	939	722	969	2782	3872	2445
	PPTG_11305	0	0	0	0	0	0	2	1	0	5	0	2	18	22	14	19	0	28	12	45	19	41	11	43	1	2	15	6	31	5
	PPTG_11311	0	0	0	0	0	0	0	0	0	4	0	0	0	0	0	0	1	0	412	8	15	570	220	536	10785	2060	16712	5543	9518	2916
	PPTG_11313	0	0	0	0	0	0	0	0	0	0	0	0	0	0	0	0	2	2	400	7	21	512	191	443	9738	1979	15581	4984	8692	2713
	PPTG_11356	0	0	0	12	3	9	8	12	5	427	143	49	1323	784	473	2304	2114	3382	11999	8500	9656	17359	12250	22866	25949	22459	17963	22053	32085	21020
	PPTG_11396	1	0	0	0	0	0	0	0	0	0	0	0	0	0	0	0	0	0	1	0	0	3	0	4	27	3	33	83	238	84
	PPTG_11432	1	0	0	0	0	0	0	0	0	3	0	0	2	1	0	9	14	21	161	132	134	521	346	717	1125	828	818	1044	1759	952
	PPTG_11476	0	0	0	0	0	0	0	0	0	2	0	0	5	2	1	8	20	24	145	95	147	250	208	386	2436	645	1270	5242	6277	3012
	PPTG_11487	0	0	0	4	1	1	16	13	3	211	42	10	629	333	192	1137	913	1536	7525	4423	4722	11048	6786	13192	27975	19155	14918	25212	33100	21931
	PPTG_11488	0	0	0	0	0	0	0	0	0	5	0	0	2	0	0	2	2	43	988	21	26	555	613	1054	3731	4013	4695	1874	2688	2883
GH12	PPTG_11504	0	0	0	0	0	0	0	0	0	1	0	0	5	1	0	5	3	7	10	1	2	6	3	15	8	3	4	11	9	13
GH12	PPTG_11506	0	0	0	0	0	0	0	0	0	0	0	0	0	0	0	0	0	0	0	0	0	0	0	0	0	0	1	0	0	0
GH5	PPTG_11518	0	0	0	0	0	0	0	0	0	0	0	0	0	0	0	0	0	0	0	0	0	0	0	0	0	0	0	2	0	1
	PPTG_11537	0	0	0	0	0	0	0	0	0	6	0	0	0	0	0	1	37	6	1503	283	397	2669	1845	3854	7296	6781	6969	3950	7475	4581
	PPTG_11591	0	0	0	0	0	0	0	0	0	28	2	0	43	13	12	87	242	261	1768	946	1423	4055	2977	5338	9082	8179	7441	8126	11696	9365
GH89	PPTG_11754	0	0	0	0	0	0	0	0	0	3	0	0	0	0	1	1	8	24	165	62	95	288	217	382	698	630	665	751	1127	1133
GH38	PPTG_11759	0	0	0	0	0	0	1	0	0	15	1	0	17	12	5	52	175	242	2270	832	1167	3970	2869	5894	14040	10513	11123	9194	14622	12791
	PPTG_11762	0	0	0	1	2	1	3	5	0	72	11	10	213	117	96	362	1013	1073	5912	3941	5675	11010	8923	14353	15602	13674	12841	13340	20892	18322
GH89	PPTG_11777	0	0	0	0	0	0	0	0	0	0	0	0	0	0	0	2	1	6	116	20	29	206	135	293	751	424	624	767	1205	556
	PPTG_11874	0	0	0	6	4	3	11	15	4	428	115	30	1111	773	427	2218	2000	2966	12806	9488	9739	19065	12931	24852	37491	26463	20155	32194	45955	29810
GH47	PPTG_11877	0	0	0	0	0	0	0	0	0	6	0	0	8	9	9	21	35	68	398	171	212	555	380	707	1166	785	826	1119	1620	1152
	PPTG_11897	0	0	0	4	3	7	8	9	2	391	115	35	1209	691	365	2089	2021	3263	13214	8739	9691	20896	14031	26913	48584	34290	25475	42075	55907	38807
	PPTG_11914	0	0	0	2	2	0	2	5	0	117	47	16	445	213	132	729	778	1073	4098	3026	3486	5749	4164	7709	8901	7521	6103	6814	10213	7506
	PPTG_11928	0	0	0	0	0	1	1	6	1	55	14	4	169	91	54	314	328	576	2846	1442	1850	4631	2969	5973	7557	6823	6189	6826	11397	9285
	PPTG_11972	0	2	0	0	0	1	1	0	0	19	1	2	53	22	13	77	114	209	731	526	542	1492	1069	1862	2731	2120	1680	2169	2836	2075
	PPTG_12001	0	0	0	0	0	0	0	1	0	22	9	1	57	34	33	130	138	233	1284	604	706	1961	1258	2563	2846	2506	2150	2625	3721	2515
GH1	PPTG_12005	0	0	0	0	0	0	0	0	0	5	1	0	1	1	0	3	31	32	365	87	152	811	477	1056	928	1128	1005	626	1137	1015
GH1	PPTG_12006	0	0	0	0	0	0	0	0	0	12	1	0	4	5	3	11	70	105	967	196	370	1937	1224	2386	2958	2791	2522	1735	3075	2362
GH1	PPTG_12007	0	0	0	0	0	0	0	0	0	2	0	0	0	0	0	0	0	2	164	3	11	412	231	623	671	700	583	219	323	320
GH1	PPTG_12009	0	0	0	0	0	0	0	0	0	7	0	0	0	0	0	0	1	4	647	8	47	1214	585	2086	3369	2782	3463	2379	3720	3432
GH1	PPTG_12010	0	0	0	0	0	0	0	0	0	6	0	0	0	0	0	2	3	10	571	17	59	1488	910	1907	4059	3357	3937	1824	2838	1980
GH1	PPTG_12011	0	0	0	0	0	0	0	0	0	3	0	0	0	0	0	0	0	3	491	12	38	899	634	1699	2850	2376	3598	2369	3057	3600
	PPTG_12040	0	0	0	0	0	0	0	0	0	0	0	0	0	1	0	0	0	0	85	4	1	67	50	223	974	372	923	1284	1479	1781
GH1	PPTG_12051	0	0	0	0	0	0	0	1	0	1	0	0	3	0	0	0	16	7	125	43	49	177	123	244	449	364	420	324	493	442
GH1	PPTG_12052	0	0	0	0	0	0	0	0	0	0	0	0	0	0	0	0	2	2	14	8	13	25	20	52	51	54	75	66	136	159
GH2	PPTG_12094	0	0	0	0	0	0	0	0	0	2	0	0	0	0	0	6	22	41	317	105	191	669	490	882	1422	1227	1179	895	1453	1139
GH1	PPTG_12102	0	0	0	0	0	0	0	0	0	8	0	0	2	3	2	13	74	127	1449	283	574	3082	1904	4022	5501	5461	5519	3506	6843	4920
	PPTG_12134	41	45	50	49	68	44	51	54	39	68	42	39	77	60	62	105	212	215	1338	769	1002	2390	1909	3267	5701	4726	4517	4765	7104	6199
	PPTG_12173	0	0	0	0	0	0	0	1	0	9	3	0	42	22	13	76	93	151	1379	472	793	1482	1052	2141	4350	2996	3433	9966	13145	12406
	PPTG_12179	0	0	0	0	0	0	1	2	0	45	10	1	82	44	33	106	630	576	5705	2769	4510	9072	7411	13369	21400	18609	16252	28661	40306	38269
	PPTG_12180	0	0	0	0	0	1	1	1	0	23	5	1	64	46	19	93	384	292	2122	1428	2407	3849	3181	5729	5839	6573	4974	8782	12388	12001
	PPTG_12253	0	0	0	0	0	0	0	0	0	1	0	0	0	0	1	2	0	1	78	22	31	111	83	149	525	441	364	1427	3129	995
	PPTG_12264	21	18	9	12	15	12	18	13	14	18	25	14	18	18	19	17	24	17	22	13	15	17	18	11	6	9	13	7	9	6
GH31	PPTG_12379	0	0	0	0	0	0	0	0	0	0	0	0	0	0	0	0	0	0	1	0	0	0	1	0	7	4	2	10	9	4
	PPTG_12416	0	0	0	0	0	0	0	0	0	2	1	0	1	0	1	15	54	33	84	40	73	1731	825	2273	4982	4130	3344	1403	2005	843
GH16	PPTG_12451	0	0	0	0	0	0	0	1	0	6	0	0	22	18	11	25	43	55	559	241	426	459	383	624	1470	1101	1107	3980	5706	6169
GH16	PPTG_12452	0	0	0	0	0	0	0	0	0	0	0	0	0	0	0	0	0	0	0	0	0	0	0	0	0	0	1	6	10	15
GH16	PPTG_12453	0	0	0	0	0	0	0	0	0	0	0	0	0	0	0	0	0	0	0	0	0	0	0	0	1	1	1	0	4	3
GH16	PPTG_12454	0	0	0	0	0	0	0	0	0	0	0	0	0	0	0	0	1	0	2	0	0	0	0	4	4	10	4	68	83	97
GH16	PPTG_12460	0	0	0	0	0	0	0	0	0	0	0	0	0	0	0	0	0	0	0	0	1	0	0	0	1	0	1	0	1	5
GH16	PPTG_12463	0	0	0	0	0	0	0	0	0	0	0	0	0	0	0	0	0	0	0	0	0	0	0	1	7	1	0	4	4	6
GH16	PPTG_12464	0	0	0	0	0	0	0	0	0	0	0	0	1	0	0	2	0	3	1	4	2	4	1	0	2	1	0	2	0	1
GH16	PPTG_12465	0	0	0	1	0	0	0	0	0	4	2	1	5	1	4	23	4	20	26	33	17	51	20	81	60	52	59	119	132	109
GH16	PPTG_12466	0	0	0	0	0	0	0	0	0	3	3	0	14	15	4	25	5	28	17	34	13	23	15	52	19	8	17	13	14	14
GH16	PPTG_12467	0	0	0	0	0	0	0	0	0	1	0	0	5	9	1	9	1	14	13	20	9	13	9	21	13	11	7	18	29	18
GH16	PPTG_12468	0	0	0	0	0	0	0	0	0	0	0	0	0	1	0	0	1	0	23	2	0	12	2	25	27	37	60	391	699	606
GH16	PPTG_12471	0	0	0	0	0	0	0	0	0	3	0	0	4	3	2	2	3	11	349	27	23	170	125	251	1254	706	1016	3142	4987	3876
GH16	PPTG_12473	0	0	0	0	0	0	0	0	0	4	0	0	10	6	4	18	28	36	260	138	180	902	425	837	1060	1044	983	411	805	565
GH16	PPTG_12474	0	0	0	0	0	0	0	0	0	0	0	0	0	0	0	0	1	1	8	10	9	40	21	36	157	99	128	111	167	119
GH16	PPTG_12475	0	0	0	0	0	0	0	0	0	3	0	0	5	9	2	12	78	62	420	181	280	1040	652	1363	1792	1558	1412	1208	1836	1438
CBM63	PPTG_12538	0	0	0	0	0	0	0	0	0	0	0	0	0	0	0	0	0	0	0	0	0	0	0	0	0	1	3	3	2	2
CBM63	PPTG_12539	0	0	0	0	0	0	0	0	0	0	0	0	0	0	0	0	1	1	10	6	15	19	8	13	27	29	17	64	52	86
CBM63	PPTG_12540	0	0	0	0	0	0	0	0	0	2	0	0	1	1	0	9	13	15	36	14	28	215	111	222	251	242	178	58	63	59
CBM63	PPTG_12541	0	0	0	0	0	1	0	0	0	3	3	0	21	13	7	62	23	70	93	105	93	188	112	303	82	66	70	36	33	22
CBM63	PPTG_12542	0	0	0	0	0	0	0	0	0	3	0	0	4	2	3	4	2	5	4	10	1	7	3	12	1	2	1	2	4	2
CBM63	PPTG_12544	0	0	0	0	0	0	0	0	0	0	0	0	0	0	0	0	0	0	0	0	0	0	0	1	1	0	2	1	3	0
	PPTG_12681	0	1	0	0	0	1	0	1	1	3	1	2	8	5	4	6	2	15	43	29	42	45	31	80	94	72	81	138	199	150
GH3	PPTG_12682	0	0	0	0	0	0	0	0	0	7	0	0	21	6	3	27	55	182	697	85	188	1282	790	1353	997	929	994	810	1094	1146
	PPTG_12754	0	0	0	6	6	3	2	5	1	235	61	16	617	406	214	1156	1101	1855	8845	5065	5688	11868	7778	14879	28210	19307	14820	22933	30236	19981
GH31	PPTG_12772	0	0	0	0	0	0	0	0	0	2	0	0	0	0	0	0	0	13	154	5	25	209	81	238	181	214	147	146	204	103
GH31	PPTG_12773	0	0	0	0	0	0	0	0	0	0	0	0	0	0	0	0	1	2	109	6	15	160	53	190	339	245	117	206	234	100
PL1	PPTG_12891	0	0	0	0	0	0	0	0	0	0	0	0	0	0	1	0	0	0	0	0	0	0	0	0	0	2	1	1	1	1
PL1	PPTG_12895	0	0	0	0	0	0	0	0	0	2	0	0	5	0	2	2	8	14	35	33	31	82	90	110	38	39	57	18	34	51
PL1	PPTG_12896	0	0	0	0	0	0	1	0	0	7	0	0	14	5	3	32	43	76	259	196	150	565	388	729	720	628	545	325	427	328
PL1	PPTG_12899	0	0	0	1	0	0	1	0	0	8	4	0	17	6	6	42	25	70	131	152	119	147	103	230	51	58	52	38	43	32
PL1	PPTG_12901	0	0	0	0	0	0	0	0	0	0	0	0	0	0	0	0	0	0	1	1	1	0	0	2	0	0	1	0	0	0
PL1	PPTG_12902	0	0	0	0	0	0	0	0	0	0	0	0	0	0	0	0	16	2	32	30	33	66	85	136	50	62	30	6	13	9
CE4	PPTG_12926	0	0	0	0	0	0	0	0	0	5	0	0	2	3	2	13	13	20	104	41	65	128	99	193	676	336	296	522	657	391
	PPTG_12927	0	0	0	3	1	0	4	0	1	100	17	2	293	150	87	475	554	907	3214	2293	2531	5379	3933	7216	9255	7825	6797	8172	11763	9411
	PPTG_13005	0	0	0	10	3	10	16	10	0	421	117	45	1475	901	501	2553	2203	3529	14399	9599	10361	20089	13468	26388	37389	30287	24805	32597	49270	33066
GH16	PPTG_13012	0	0	0	0	0	0	0	0	0	0	2	0	0	0	0	1	3	3	19	13	12	24	17	35	98	74	66	101	143	151
	PPTG_13068	0	0	0	0	0	0	0	0	0	0	0	0	0	0	0	0	0	0	17	0	0	11	19	225	3131	2132	1103	460	805	361
	PPTG_13069	0	0	0	0	0	0	0	0	0	0	1	0	1	0	0	1	0	1	15	0	1	9	12	110	2181	1030	531	347	570	214
	PPTG_13076	0	0	0	0	2	1	7	6	1	145	36	13	390	239	151	811	678	1055	5570	3142	3405	7844	5009	9438	23190	14539	11113	19341	25126	17392
	PPTG_13080	0	0	0	0	2	2	5	8	0	250	73	25	731	460	228	1383	1249	1980	8205	5353	5854	12462	8118	16235	25961	19855	14678	20777	29837	20401
	PPTG_13081	0	0	0	0	0	1	0	2	0	19	2	1	64	36	15	145	151	190	1045	559	667	1734	1123	2065	3257	2788	2019	2220	3536	2288
	PPTG_13083	0	0	0	0	0	0	0	0	0	0	0	0	0	0	0	0	0	1	2	1	2	5	4	5	395	117	48	418	850	336
	PPTG_13091	0	0	0	0	0	0	0	0	0	9	0	0	1	0	0	1	51	14	917	76	290	3547	3052	3936	2359	4350	3268	1897	2927	2449
GH5	PPTG_13105	0	0	0	0	0	0	0	0	0	0	0	0	0	0	0	0	0	0	0	0	0	0	0	0	0	1	0	4	1	3
	PPTG_13120	0	0	0	0	0	0	0	2	0	65	4	0	53	16	9	46	785	538	5712	2780	5317	10032	8250	14799	25288	21614	23429	39233	56282	60195
	PPTG_13130	365	389	433	435	413	385	330	316	296	510	361	366	864	646	493	1337	1503	2280	9253	6220	7576	15782	10307	20379	27258	23178	20105	27178	38610	31240
	PPTG_13160	0	0	0	0	0	0	0	0	0	2	0	0	1	0	1	0	1	1	106	2	2	112	38	256	832	527	497	201	292	147
	PPTG_13211	0	0	0	0	0	0	0	0	0	3	0	0	1	3	0	7	32	25	233	82	127	493	287	729	1341	1030	1083	1647	2659	2728
	PPTG_13217	0	0	0	0	0	0	0	1	0	35	5	3	113	52	35	163	170	286	1541	1050	1203	1875	1281	2621	1757	1508	1028	1437	2191	1484
	PPTG_13220	0	0	0	0	0	0	0	0	0	0	0	0	1	0	1	13	12	18	219	105	154	398	310	542	1320	781	812	1829	2768	1924
	PPTG_13312	0	0	0	0	0	0	0	0	0	1	0	0	0	3	0	1	2	8	159	43	56	296	247	459	1551	1222	1169	1504	2168	1328
	PPTG_13332	0	0	0	0	0	0	0	0	0	23	2	0	15	9	4	36	112	217	2543	490	781	4330	2750	8356	34714	22516	30479	38205	54742	63390
	PPTG_13397	0	0	0	0	0	1	3	1	0	89	18	4	196	112	85	430	582	813	5782	3151	3677	8773	5735	10754	34995	19564	16453	33628	42557	29148
GH3	PPTG_13400	0	0	0	0	0	0	0	0	0	0	0	1	1	1	0	1	2	2	17	10	5	39	17	33	86	75	63	102	163	117
	PPTG_13414	0	2	1	19	7	4	17	18	5	511	125	47	1412	853	504	2653	2419	3784	14534	10426	11117	22024	14674	28361	41861	31624	24522	36405	52161	35028
	PPTG_13425	0	0	0	1	3	0	2	2	2	122	32	14	363	197	124	616	544	949	4437	2544	2811	6732	4253	8514	15775	11557	9319	13933	19255	14204
	PPTG_13452	53	49	88	71	40	57	51	47	53	63	36	61	85	60	58	65	69	87	251	157	169	357	276	346	1189	711	671	842	1182	1184
	PPTG_13477	0	0	0	1	1	0	2	3	1	49	13	1	177	104	43	282	321	489	2972	1431	1793	4583	3018	6174	12389	8891	7697	9363	13336	10700
CBM1	PPTG_13482	0	0	0	0	0	0	0	0	0	2	0	0	0	1	0	3	0	0	480	47	100	651	672	3370	12815	13221	12903	16626	22029	26523
CBM1	PPTG_13483	0	0	0	0	0	0	0	0	0	0	0	0	1	0	0	4	0	6	39	18	20	59	34	113	311	298	267	504	631	626
	PPTG_13485	0	0	0	0	0	0	0	0	0	3	0	0	0	1	1	3	44	70	517	177	284	924	792	1445	2882	2582	2550	2036	2984	3307
	PPTG_13569	0	0	0	0	0	0	0	0	0	1	0	0	0	0	0	0	2	0	55	0	1	104	401	601	6992	9704	1291	479	731	788
	PPTG_13570	0	0	0	0	0	0	0	0	0	14	0	0	0	0	0	2	1	14	1213	282	255	1159	760	1643	4150	3046	4801	7301	11066	9056
GH81	PPTG_13594	0	0	0	0	0	0	0	0	0	8	0	0	21	4	2	33	112	99	762	488	638	1861	1116	2150	4021	3358	2690	4780	7122	3689
GH28	PPTG_13804	0	0	0	0	0	0	0	0	0	0	0	0	1	0	0	0	1	0	7	3	4	8	3	13	29	14	10	8	32	13
GH3	PPTG_13811	0	0	0	0	0	0	0	0	0	0	0	0	0	0	0	0	0	0	0	0	0	0	0	0	0	0	0	0	0	0
	PPTG_13824	0	0	0	0	0	0	0	0	0	0	0	0	0	0	0	0	4	9	109	17	66	184	163	331	3290	1802	1141	5943	9870	9069
	PPTG_13825	0	0	0	0	0	0	0	0	0	1	0	0	0	0	0	0	2	0	25	9	22	49	38	94	2312	974	470	2351	4254	2444
	PPTG_13841	34	46	46	48	34	61	41	47	53	442	168	109	1364	829	528	2199	2829	4129	17470	10370	12216	31378	22316	41500	53130	47381	42821	41040	65566	56427
CBM18	PPTG_13879	0	0	0	0	0	0	0	0	0	0	0	0	0	0	0	0	0	0	0	1	1	1	0	0	0	1	1	2	1	1
	PPTG_13893	0	0	0	0	1	0	1	0	0	21	1	3	53	21	10	111	305	330	1501	800	1131	3877	2660	4694	13637	8328	6599	9328	12502	9470
	PPTG_13894	0	0	0	0	0	0	0	0	0	6	0	0	5	5	2	0	8	3	346	53	107	149	119	265	1458	680	970	2951	4155	4386
	PPTG_13905	0	0	0	0	0	0	0	0	2	19	5	0	32	20	9	86	207	165	1757	873	1226	3082	2302	4068	9900	7178	6326	8038	11448	10012
	PPTG_13919	0	0	0	2	0	2	2	6	1	44	1	6	90	40	37	159	183	301	1196	597	803	2359	1543	2719	4050	4027	2759	2513	3805	3015
	PPTG_13950	0	0	0	0	0	0	0	0	0	0	0	0	1	1	1	1	0	1	85	19	42	19	11	28	600	191	124	4137	3719	3644
	PPTG_13962	0	0	0	0	0	0	0	0	0	1	0	0	5	3	0	5	5	11	280	32	87	365	237	645	3733	2017	2802	3703	5171	4834
	PPTG_14006	0	0	0	2	0	2	0	0	0	18	2	2	46	35	19	87	123	180	996	434	586	1376	880	1701	2201	2051	1621	1862	2885	1751
	PPTG_14011	0	0	0	0	1	0	0	1	1	23	11	2	45	40	24	138	192	254	1184	685	921	2216	1512	3091	4104	3318	2832	3387	5018	4132
	PPTG_14025	0	0	0	1	6	0	9	1	0	172	39	12	410	233	164	799	682	1129	4858	3503	3886	7418	5129	9931	14537	10671	7712	13453	18719	12760
	PPTG_14068	0	0	0	0	0	0	0	0	0	31	3	0	85	28	20	137	213	441	2337	1100	1328	3761	2387	4987	8386	7289	6129	6060	9243	8060
	PPTG_14112	0	0	0	3	10	6	1	13	0	286	69	20	965	555	325	1591	1502	2313	9627	6156	7035	14016	9584	18421	28291	20700	16625	26762	35576	24324
	PPTG_14125	0	0	0	0	0	0	0	0	0	0	0	0	0	0	0	1	1	2	63	6	10	106	98	236	1410	521	969	1323	2088	1255
	PPTG_14129	0	1	0	1	0	1	1	2	1	6	3	0	30	16	6	53	47	114	459	324	360	726	504	871	910	872	825	1406	2046	1999
	PPTG_14167	0	0	0	0	0	0	0	0	0	0	0	0	1	0	0	0	1	1	113	18	27	76	66	122	439	310	342	705	980	1191
GH18	PPTG_14175	0	0	0	0	0	0	0	0	0	0	0	0	1	0	0	0	0	0	3	0	1	1	3	1	12	1	4	10	13	4
CE8	PPTG_14180	0	0	0	0	0	0	0	1	0	6	2	1	16	16	9	38	34	66	155	134	113	301	173	321	169	180	130	123	134	124
	PPTG_14209	3	5	4	1	4	7	2	8	4	6	3	3	8	7	2	18	10	13	55	43	42	108	68	155	224	180	153	187	256	189
	PPTG_14235	0	0	0	0	0	0	0	0	0	3	0	0	0	1	0	0	2	1	411	7	12	1019	260	684	5326	2537	4019	1600	2930	916
GH30	PPTG_14237	0	0	0	0	0	0	0	0	0	0	0	0	0	0	0	0	1	1	14	9	12	32	22	36	18	21	23	13	36	20
	PPTG_14256	0	0	0	0	0	0	0	0	0	1	0	0	0	0	0	0	1	2	82	8	12	145	146	292	820	820	927	220	299	263
GH30	PPTG_14259	0	0	0	0	0	0	0	0	0	0	0	0	1	0	0	0	4	4	25	6	9	38	33	92	54	85	91	85	115	134
	PPTG_14263	2	1	1	2	2	1	2	3	2	22	9	1	71	41	34	112	87	117	520	440	365	528	393	725	909	657	443	452	749	542
	PPTG_14380	0	0	0	0	0	0	0	0	0	3	0	0	3	0	0	4	3	4	212	63	51	214	168	320	1129	714	1229	2552	4187	3539
	PPTG_14382	0	0	0	0	0	0	0	0	0	22	0	0	8	1	4	15	119	121	1429	434	593	3872	3049	5806	17318	14008	12732	7349	12372	9610
GH3	PPTG_14386	0	0	0	0	0	0	0	0	0	0	0	0	0	0	0	0	4	10	198	11	45	459	430	741	1045	1125	1205	758	1475	1125
	PPTG_14388	2	1	2	4	6	5	0	3	2	29	7	0	83	37	25	147	151	254	1538	890	994	2220	1795	3332	8110	5341	4296	6259	9377	6763
GH3	PPTG_14391	0	0	0	0	0	0	0	0	0	0	0	0	0	0	0	0	0	0	97	0	0	150	47	208	675	587	321	99	206	204
	PPTG_14402	2	7	2	1	3	5	1	2	3	2	4	10	7	18	5	9	10	13	47	23	24	55	37	61	174	137	158	236	350	278
	PPTG_14424	0	0	0	3	2	5	2	6	2	217	54	18	733	424	227	1312	1097	1879	7711	4723	5268	10845	7335	14124	24191	17509	14006	20329	28999	18628
GH3	PPTG_14482	0	0	0	0	0	0	0	0	0	3	0	0	0	0	0	1	0	4	331	9	31	458	380	717	939	772	1260	524	757	680
GH3	PPTG_14483	0	0	0	0	0	0	0	0	0	0	0	0	2	0	0	1	0	1	2	3	10	2	2	2	3	4	0	32	40	58
GH3	PPTG_14484	0	0	0	0	0	0	0	0	0	1	0	0	0	0	1	2	0	1	13	8	7	7	2	14	38	17	32	63	75	82
GH3	PPTG_14613	0	0	0	0	0	0	0	0	0	0	0	0	0	1	0	0	2	0	0	5	4	1	2	2	4	7	3	6	12	18
GH3	PPTG_14623	0	0	0	0	0	0	0	0	0	6	0	0	3	3	1	23	95	93	636	330	441	1133	908	1543	2717	2368	2355	2490	3779	3702
CBM40	PPTG_14659	0	0	0	0	0	0	0	0	0	1	0	1	1	0	3	1	1	5	25	15	13	20	11	29	78	38	35	133	168	155
CE12	PPTG_14690	0	0	0	0	0	0	0	0	0	6	1	0	12	14	3	29	7	35	55	12	24	41	43	111	29	33	16	25	17	27
	PPTG_14724	0	0	0	3	3	3	4	2	2	210	59	17	525	328	179	1102	917	1443	6647	4417	5041	10862	6945	13918	25892	18281	13254	21616	29300	19432
	PPTG_14734	0	0	0	6	4	2	5	11	1	315	61	23	827	519	313	1640	1292	2170	8940	5804	6387	13621	8767	16674	29851	22127	17356	26062	38212	23369
	PPTG_14746	0	0	0	0	0	0	0	0	0	8	0	0	4	1	0	20	153	160	942	333	670	1989	1327	2413	2729	2413	2289	2008	3167	2558
	PPTG_14761	1	1	3	5	1	5	3	5	5	6	5	3	12	7	6	5	17	14	85	75	62	154	132	211	325	232	226	207	359	263
	PPTG_14764	0	0	0	0	0	0	0	0	0	1	0	0	6	4	1	8	2	10	21	15	17	18	22	29	11	3	16	13	14	4
	PPTG_14782	0	0	0	0	0	0	0	0	0	1	0	0	1	0	0	2	11	3	231	51	108	287	250	499	1958	1050	1009	1657	2465	1424
	PPTG_14786	0	0	0	0	0	0	0	0	0	0	0	0	0	0	0	0	0	0	1	1	3	1	1	5	217	18	268	608	561	344
GH72	PPTG_14787	0	0	0	0	0	0	0	0	0	8	0	2	29	19	14	37	61	86	799	317	557	876	687	1225	2308	1640	1639	6035	6777	8331
GH3	PPTG_14801	0	0	0	0	0	0	0	0	0	4	1	1	5	3	0	6	21	18	159	70	93	235	187	339	676	462	537	568	921	769
	PPTG_14822	0	0	0	0	0	0	0	0	1	5	0	0	29	12	11	40	61	91	772	332	459	1198	866	1796	4806	3237	2877	5020	6735	5485
	PPTG_14823	0	0	0	1	0	1	0	2	1	38	6	2	84	62	35	176	248	367	1991	1102	1251	3203	2341	4407	9933	6883	6070	8716	11945	9634
	PPTG_14842	1	5	3	6	4	3	4	6	4	46	13	5	66	49	40	139	172	304	1196	720	902	1900	1415	2600	3535	2843	2627	3047	4589	4161
GH30	PPTG_14859	0	0	0	0	0	0	0	0	0	4	1	0	10	8	3	22	12	32	47	58	48	58	46	98	70	30	31	69	90	73
GH30	PPTG_14860	0	0	0	0	0	0	0	0	0	10	0	0	29	16	12	28	32	62	194	293	294	223	231	363	123	171	163	249	403	517
	PPTG_15052	0	0	0	0	0	0	0	0	0	0	0	0	1	0	0	0	7	2	90	119	101	134	120	183	323	204	222	910	1487	1245
	PPTG_15082	7	4	9	4	10	5	2	7	7	14	5	4	24	16	10	51	52	56	195	191	228	319	280	455	485	453	337	391	625	530
CBM13	PPTG_15107	0	0	0	0	0	0	0	0	0	0	0	0	0	0	0	1	1	1	2	5	5	7	3	8	37	21	52	72	229	147
	PPTG_15110	0	0	0	0	0	0	0	0	0	0	0	0	0	0	0	0	4	1	64	9	20	131	122	179	733	527	537	738	964	757
	PPTG_15113	505	448	517	527	494	392	442	448	448	589	498	507	642	555	599	660	782	1020	2718	1863	2062	3962	3000	4899	6806	5781	5414	5476	8699	7319
	PPTG_15134	0	0	0	3	2	2	6	17	4	360	110	35	1060	637	386	1985	1630	2609	12297	7721	8799	17850	11430	22531	45494	30270	21458	36657	47916	32179
GH28	PPTG_15162	0	0	0	0	0	0	0	0	0	3	0	0	13	3	2	17	21	32	42	76	61	82	76	147	47	52	24	23	35	38
GH28	PPTG_15163	0	0	0	0	0	0	0	0	0	4	0	0	3	0	1	3	1	4	5	17	8	8	11	20	3	0	1	0	1	0
GH28	PPTG_15164	17	19	13	16	13	16	16	15	20	17	15	17	10	16	17	22	12	20	22	16	10	15	20	28	12	28	18	15	13	13
	PPTG_15164	17	19	13	16	13	16	16	15	20	17	15	17	10	16	17	22	12	20	22	16	10	15	20	28	12	28	18	15	13	13
GH28	PPTG_15165	0	0	0	0	0	0	0	0	0	0	0	0	0	0	0	0	0	0	0	1	0	3	2	7	0	1	0	0	1	0
GH28	PPTG_15168	0	0	0	0	0	0	0	0	0	0	0	0	0	0	0	0	0	0	3	0	0	1	0	0	1	0	0	6	7	9
GH28	PPTG_15169	0	0	0	0	0	0	0	1	0	4	0	1	7	6	2	14	33	42	68	127	99	95	149	202	34	55	38	26	40	21
GH28	PPTG_15170	0	0	0	0	0	0	0	1	0	2	2	0	16	10	6	19	18	34	66	92	53	91	113	156	58	46	31	20	22	14
GH28	PPTG_15171	0	0	0	1	2	0	0	0	0	16	6	4	99	63	42	198	115	220	326	462	411	295	273	568	71	75	94	36	103	18
GH28	PPTG_15172	0	0	0	0	0	0	0	0	0	6	1	0	27	10	10	39	22	47	105	183	112	162	152	241	68	111	48	25	55	22
GH28	PPTG_15173	0	0	0	0	0	0	0	0	0	0	0	0	2	0	0	3	0	2	2	2	1	6	4	5	5	1	2	9	6	2
GH28	PPTG_15174	0	0	0	0	0	0	0	0	0	0	0	0	8	1	1	10	3	14	13	25	23	23	24	39	21	14	7	13	10	11
GH28	PPTG_15176	0	0	0	0	0	0	0	0	0	0	0	0	0	0	0	0	0	0	0	0	0	0	0	0	0	0	0	1	4	2
GH28	PPTG_15177	0	0	0	0	0	0	0	0	0	0	0	0	0	0	0	0	0	0	0	0	0	1	0	0	0	0	0	0	0	0
GH28	PPTG_15179	0	0	0	0	0	0	0	0	0	1	0	0	0	0	0	0	0	2	1	6	1	12	8	11	4	8	6	8	7	3
	PPTG_15237	0	0	0	0	0	0	0	0	0	183	0	0	5	0	1	43	1034	1312	17646	2798	5904	41166	21213	49042	103122	93583	95575	47166	75995	61759
	PPTG_15238	0	0	0	0	0	0	0	0	0	7	0	0	0	0	0	0	1	3	725	10	69	1291	668	1427	2604	1937	2462	829	1140	671
GH30	PPTG_15283	0	0	0	0	0	0	0	0	0	0	0	0	0	0	0	0	0	0	0	0	0	0	0	0	0	0	1	1	0	2
	PPTG_15348	179	146	152	95	100	118	122	121	104	504	234	167	1091	735	431	2088	2648	3979	22950	10891	14259	37109	24741	52416	82995	70287	72310	87151	131440	161281
	PPTG_15388	0	0	0	0	0	0	0	0	0	10	0	0	2	0	4	14	51	108	813	249	458	1389	1116	2094	3536	3012	3646	3561	5416	5829
	PPTG_15390	0	0	0	5	3	4	7	10	5	371	95	20	935	589	387	2013	1646	2487	11285	7627	8284	16536	10429	20156	42946	26178	17747	32958	39889	27245
GH1	PPTG_15466	0	0	0	0	0	0	0	0	0	0	0	0	0	0	0	0	0	0	2	1	0	12	8	11	36	21	14	20	39	16
	PPTG_15524	0	0	0	0	0	0	0	0	0	13	0	0	1	1	0	13	46	66	1134	191	273	3482	1548	3894	11950	7825	6687	3639	5236	2903
	PPTG_15525	0	0	0	5	3	2	2	7	2	214	59	11	549	333	192	1134	954	1553	6835	4180	4659	10729	6527	13100	27825	19762	15020	23100	32137	21615
	PPTG_15526	0	0	0	11	5	2	5	11	4	376	105	32	1222	752	476	2058	1966	3233	12459	8705	10146	18669	12995	24997	34916	26818	21303	33723	47947	33253
	PPTG_15537	0	0	0	5	3	2	7	9	3	234	90	23	754	455	270	1331	1249	2037	8714	5762	6538	13128	9136	17529	30530	21194	16746	27319	36717	25740
	PPTG_15538	0	0	1	0	0	0	0	0	0	6	1	0	13	12	4	33	37	43	222	130	169	318	273	428	864	603	493	652	950	725
GH17	PPTG_15563	0	0	0	0	0	0	0	0	0	3	2	0	12	9	1	21	147	91	967	526	856	2199	1372	2346	1809	1990	1910	1138	1875	1096
GH17	PPTG_15564	0	0	0	0	0	0	0	0	0	0	0	0	0	0	0	0	0	0	0	0	0	0	0	0	0	0	0	1	0	0
	PPTG_15631	0	0	0	0	1	1	2	1	0	77	15	3	248	121	79	401	518	714	3139	1801	2230	5584	3652	6806	9926	8518	7065	7282	11495	9132
	PPTG_15632	0	0	0	1	1	0	2	0	0	48	9	3	145	96	63	273	322	508	2242	1337	1650	4050	2629	5133	6412	5790	5488	5505	8572	7601
	PPTG_15649	0	0	0	6	2	2	2	0	0	212	43	12	549	361	225	1160	998	1672	5813	4015	4479	8964	6188	12372	13782	11870	10897	10966	15648	12400
	PPTG_15650	0	0	0	7	3	2	3	0	0	250	60	15	748	479	283	1479	1317	2156	8022	5324	5862	11518	8002	16085	16012	14313	13340	13246	19225	15428
	PPTG_15669	0	0	0	2	0	0	2	0	0	58	15	4	118	90	37	222	195	334	1433	1035	1072	2213	1424	2874	6392	3892	2856	4761	5980	3912
	PPTG_15670	0	0	0	6	4	1	7	6	1	265	69	24	820	482	251	1385	1193	2058	8281	5689	6075	12710	8352	16229	31061	20845	15879	25870	34037	22413
	PPTG_15683	0	0	0	2	4	5	5	7	3	159	32	10	477	282	191	966	813	1284	6774	3637	4256	9005	5875	11311	24428	16057	11172	20709	25765	18690
	PPTG_15686	0	0	0	1	0	2	3	4	0	74	16	4	221	114	70	423	456	712	2805	1827	2033	5057	3253	6134	6591	6231	4657	5043	8016	5266
	PPTG_15693	0	0	0	2	3	4	2	2	0	26	13	3	76	46	35	142	171	252	1149	782	817	1809	1125	2124	2220	1714	1357	1559	2482	1364
PL1	PPTG_15699	0	0	0	0	0	0	0	0	0	2	0	0	2	1	0	3	6	3	32	12	18	40	26	40	90	76	59	63	93	91
PL1	PPTG_15703	0	0	0	0	0	0	0	0	0	0	0	0	0	0	0	0	0	0	0	0	0	1	0	0	0	0	0	2	2	3
PL1	PPTG_15707	0	0	0	0	0	0	0	0	0	0	0	0	2	1	0	3	0	3	6	5	3	8	21	14	10	14	5	0	7	2
PL1	PPTG_15708	1	0	0	0	0	0	0	0	0	0	0	1	0	1	0	1	2	1	1	7	2	4	5	9	0	4	4	2	0	1
PL1	PPTG_15709	0	0	0	0	0	0	0	0	0	0	0	0	0	0	0	3	1	7	3	5	3	4	2	5	1	10	3	3	4	1
GH43	PPTG_15710	0	0	0	0	0	0	0	0	0	0	0	0	0	0	0	0	0	0	3	0	1	3	3	9	11	21	28	14	11	4
GH43	PPTG_15711	0	0	0	0	0	0	0	0	0	7	0	0	10	5	10	18	33	19	107	88	112	122	93	117	81	58	80	92	127	105
PL1	PPTG_15712	0	0	0	0	0	0	0	0	0	0	0	0	0	0	0	0	4	0	160	2	9	362	170	365	657	564	610	153	218	310
PL1	PPTG_15713	0	0	0	0	0	0	0	0	0	2	0	0	0	0	0	0	0	0	6	0	0	9	8	14	42	24	27	9	8	14
GH43	PPTG_15714	0	0	0	0	0	0	0	0	0	2	0	0	0	1	0	1	1	9	79	15	30	215	120	226	331	305	280	81	111	80
GH43	PPTG_15715	0	0	0	0	0	0	1	0	0	4	2	0	15	12	4	18	9	30	64	41	32	79	46	153	44	42	50	48	76	60
	PPTG_15722	0	0	0	0	0	0	0	1	0	4	0	0	0	1	1	1	8	4	349	72	111	202	162	403	665	611	845	1595	2999	2061
	PPTG_15753	0	0	0	3	2	3	5	12	2	281	78	24	818	478	310	1425	1399	2209	10166	6755	7485	14896	10274	19469	30648	22738	18007	29598	40722	28055
	PPTG_15783	0	0	0	2	2	2	6	5	1	239	54	22	654	439	239	1229	1101	1876	6994	4724	4984	10492	6932	13886	22656	16945	13566	19358	28806	19205
AA7	PPTG_15796	0	0	0	0	0	0	0	0	0	0	1	2	1	8	1	13	3	9	8	4	1	15	9	25	6	4	2	10	17	5
GH3	PPTG_15935	0	0	0	0	0	0	0	0	0	0	0	0	0	0	0	0	0	0	0	0	0	0	0	0	1	0	0	0	0	0
GH3	PPTG_15936	0	0	0	0	0	0	0	0	0	0	0	0	0	0	0	0	0	0	0	0	0	0	1	2	0	0	0	0	1	0
GH3	PPTG_15937	0	0	0	0	0	0	0	0	0	2	0	0	0	0	0	1	0	3	33	3	9	184	47	147	39	53	20	22	35	21
GH3	PPTG_15938	0	0	0	0	0	0	0	0	0	0	0	0	0	0	0	0	0	0	19	0	2	73	21	37	69	22	17	39	32	17
GH3	PPTG_15939	0	0	0	0	0	0	0	0	0	0	0	0	0	0	0	0	0	0	0	0	0	0	0	0	0	0	0	1	0	0
AA7	PPTG_15947	0	0	0	0	0	0	0	1	0	6	1	2	37	18	22	77	19	112	172	210	121	268	135	280	89	83	41	85	54	45
AA7	PPTG_15948	0	0	0	0	0	0	0	0	0	3	1	2	13	17	14	83	24	121	170	119	97	260	137	309	105	100	66	74	69	47
AA7	PPTG_15949	0	0	0	0	0	0	0	0	0	5	1	3	23	19	17	85	30	102	257	204	156	403	196	403	106	83	97	104	101	49
GH3	PPTG_15963	0	0	0	0	0	0	0	0	0	1	0	0	1	0	0	2	0	2	26	4	6	42	18	21	110	39	62	177	177	282
	PPTG_16002	171	171	156	95	108	104	130	87	107	85	104	133	100	88	114	102	132	102	96	88	80	61	103	51	43	66	66	61	59	67
GH30	PPTG_16010	0	0	0	1	0	0	0	0	0	5	2	0	21	6	2	18	25	67	192	274	237	227	188	344	353	263	199	397	600	481
	PPTG_16014	0	0	0	6	5	2	8	7	6	319	98	27	1031	608	410	1945	1697	2727	11599	7469	8110	16938	10778	21472	39778	27619	21200	34435	47219	31215
	PPTG_16034	0	0	0	2	1	2	3	5	0	155	47	9	410	270	159	758	735	1173	4286	3249	3322	6706	4470	8539	9414	8031	6073	7067	10297	6733
CE3	PPTG_16036	0	0	0	0	0	0	0	0	0	2	0	0	9	2	0	9	19	22	108	53	65	167	131	273	639	430	444	517	849	573
	PPTG_16038	33	20	18	7	31	24	29	25	30	16	20	34	19	34	23	21	30	27	68	37	56	67	62	106	195	144	137	223	306	251
GH30	PPTG_16065	0	0	0	0	0	0	0	0	0	0	0	0	0	0	0	0	0	0	0	2	0	0	0	0	3	1	4	4	9	5
	PPTG_16072	0	0	0	3	5	2	6	18	3	213	55	16	692	415	255	1207	1110	1667	7496	4520	5386	10913	7174	13943	24815	18609	14767	23195	32870	22057
	PPTG_16130	0	0	0	4	1	2	4	5	0	159	38	11	539	357	188	998	910	1460	6292	4078	4674	9581	6937	12930	25228	16760	13548	22309	29673	19831
	PPTG_16133	0	0	0	10	6	5	4	3	2	195	45	18	551	261	183	1003	904	1451	6115	3888	4312	9833	6492	12812	28748	19170	14894	23622	31681	20896
	PPTG_16153	0	0	0	7	6	3	6	7	3	313	74	22	847	511	308	1597	1440	2314	10162	6578	7483	15150	10336	19818	38587	25866	19811	32782	44341	29877
GH109	PPTG_16158	0	0	0	0	0	0	0	0	0	8	1	1	20	13	9	27	102	106	376	468	726	810	818	1252	1098	1049	815	1261	2076	1377
	PPTG_16172	0	0	0	0	0	0	0	0	0	3	0	0	4	2	0	8	1	11	363	90	167	356	212	434	798	666	1012	4543	6280	5051
GH63	PPTG_16176	0	0	0	0	0	0	0	0	0	5	0	0	14	4	5	16	32	51	239	126	113	402	221	466	764	551	534	394	566	418
GH3	PPTG_16224	0	0	0	0	0	0	0	0	0	0	1	0	4	7	1	6	7	16	24	18	21	43	21	74	10	19	11	24	22	37
GH5	PPTG_16240	0	0	0	0	0	0	0	0	0	0	0	0	0	1	0	2	0	2	13	3	8	14	9	12	24	27	19	21	35	15
GH5	PPTG_16243	0	0	0	0	0	0	0	0	0	1	0	0	0	0	0	0	0	0	2	0	0	11	8	19	32	19	11	0	8	9
GH5	PPTG_16244	0	0	0	0	0	0	0	0	0	0	0	0	0	0	0	0	0	1	2	2	2	2	1	7	16	3	12	19	23	28
GH12	PPTG_16267	0	0	0	0	0	0	0	0	0	0	0	0	0	0	0	0	0	0	0	0	0	0	1	1	0	0	0	0	0	0
GH12	PPTG_16271	0	0	0	0	0	0	0	0	0	0	0	0	0	0	0	0	0	0	0	0	0	0	0	0	0	0	0	0	0	0
GH12	PPTG_16272	0	0	0	0	0	0	0	0	0	0	0	0	0	0	0	0	0	0	0	0	0	0	0	0	0	0	0	0	0	0
GH12	PPTG_16273	0	0	0	0	0	0	0	0	0	0	0	0	0	0	0	0	0	0	0	0	0	0	0	0	0	0	0	3	0	0
GH12	PPTG_16275	0	0	0	0	0	0	0	0	0	0	0	0	0	0	0	0	0	0	0	0	0	0	0	0	0	0	0	0	0	0
GH12	PPTG_16276*	0	0	0	0	0	0	0	0	0	0	0	0	0	0	0	0	0	0	0	0	0	0	0	0	0	0	0	0	0	0
GH12	PPTG_16277*	0	0	0	0	0	0	0	0	0	0	0	0	0	0	0	0	0	0	0	0	0	0	0	0	0	1	0	0	0	0
GH12	PPTG_16278	0	0	0	0	0	0	0	0	0	1	0	0	9	1	0	5	2	17	49	49	36	108	70	117	93	127	128	103	131	89
GH47	PPTG_16418	0	0	0	0	0	0	0	0	0	7	1	0	10	3	5	9	21	30	152	86	79	187	133	276	452	368	325	436	605	615
CE12	PPTG_16433	0	0	0	0	0	0	0	0	0	3	1	1	13	2	2	29	25	70	226	157	168	314	276	465	545	417	401	448	662	541
	PPTG_16436	0	0	0	0	0	0	0	0	0	4	0	0	27	19	7	45	17	64	62	56	62	106	59	179	56	45	43	14	21	12
CE12	PPTG_16477	0	0	0	0	0	0	0	0	0	0	0	0	0	0	2	7	8	15	27	28	28	34	26	34	19	9	6	16	28	12
	PPTG_16493	1	0	1	0	0	0	0	2	1	16	3	3	26	20	9	67	75	122	578	326	426	886	665	1228	1522	1349	1114	1422	2021	1820
	PPTG_16532	0	0	0	7	3	2	15	20	8	389	110	38	1206	750	450	2338	2057	3272	12150	8805	9220	19839	12490	24427	33946	27286	21041	30731	45425	29171
GH16	PPTG_16550	0	0	0	0	0	0	0	0	0	9	1	1	35	24	11	47	92	113	564	387	538	1181	722	1452	1032	1043	934	687	1058	708
GH12	PPTG_16566	0	0	0	1	0	0	0	1	0	21	6	2	59	26	21	131	83	196	265	309	268	460	411	793	244	260	199	112	172	148
GH12	PPTG_16567	0	0	0	0	0	0	0	0	0	0	0	0	0	0	0	1	0	0	1	1	0	6	4	0	8	13	10	11	19	12
	PPTG_16645	0	0	0	0	0	0	0	0	0	6	0	2	5	1	0	4	5	13	409	60	90	438	279	845	2743	1564	2029	2009	2522	2226
	PPTG_16688	0	0	0	0	0	0	0	0	0	0	0	0	3	0	1	0	12	13	462	98	156	533	428	824	1600	1260	1852	3089	5567	4457
	PPTG_16766	0	0	0	0	0	0	0	0	0	8	0	0	1	3	0	5	16	42	687	97	209	1614	824	1754	2080	1826	2308	1046	2183	1540
	PPTG_16779	0	0	0	0	0	0	0	0	0	7	0	0	10	5	1	24	95	129	1213	367	572	2065	1636	3160	7180	5662	6182	7405	10129	9922
	PPTG_16818	0	0	0	3	7	5	2	11	4	245	77	23	783	453	259	1319	1301	2157	8924	5960	6825	13273	8675	17456	34782	22936	17559	29590	38167	25611
GH81	PPTG_16828	0	0	0	0	0	0	0	0	0	0	1	0	3	3	1	10	13	12	50	42	36	62	50	90	75	66	64	52	78	32
	PPTG_16844	0	0	0	0	0	0	0	0	0	3	0	0	3	1	0	13	33	60	787	160	316	1686	1026	1996	2921	2308	2343	2161	3380	3276
	PPTG_16899	0	0	0	0	2	2	1	8	1	122	31	16	365	219	131	618	654	993	4214	2813	3292	6344	4657	8502	9898	8794	8140	7937	12515	10182
	PPTG_16923	0	0	0	0	0	0	0	1	0	53	4	3	68	27	30	114	481	456	5001	2166	3550	9243	7439	13657	30189	26608	31249	35521	51234	59974
CBM13	PPTG_16933	0	0	0	0	0	0	0	0	0	0	0	0	0	0	0	0	0	0	0	0	0	1	0	0	0	0	0	0	2	0
	PPTG_17152	0	0	0	3	0	1	3	3	0	53	19	5	180	93	55	294	200	308	1115	895	804	1277	1000	1715	1427	1578	1035	1000	1510	1100
CBM1	PPTG_17172	0	0	0	0	0	1	0	0	0	2	0	0	3	6	1	4	23	25	177	60	115	117	93	190	447	284	328	688	1125	826
GH17	PPTG_17185	0	0	0	0	0	0	0	0	0	1	0	0	14	10	3	25	16	34	113	114	94	99	100	161	77	88	47	81	105	77
GH17	PPTG_17186	0	0	0	0	0	0	0	0	0	0	0	0	0	0	0	0	1	1	24	4	11	22	9	25	75	74	57	77	135	122
GH17	PPTG_17187	0	0	0	0	0	0	0	1	1	62	9	4	182	86	70	309	695	815	4114	2516	3304	9512	5920	10295	9338	10176	9112	7700	12243	9087
GH17	PPTG_17188	0	0	0	0	0	0	0	0	0	0	0	0	0	1	0	0	2	6	45	13	36	139	63	106	181	184	192	593	719	620
GH17	PPTG_17201	0	0	0	0	0	0	1	0	0	7	1	1	37	16	8	58	33	79	140	172	167	168	121	254	87	122	97	89	129	79
GH10	PPTG_17240	0	0	0	0	0	0	0	0	0	3	4	2	31	19	9	64	26	114	226	287	203	311	226	492	295	217	222	155	237	202
	PPTG_17268	0	0	0	0	1	0	1	1	0	57	10	3	96	74	37	230	267	479	2004	1071	1292	3516	2598	4571	7583	7386	5132	5113	8172	6339
	PPTG_17323	0	0	0	0	0	0	0	0	0	10	0	0	0	0	0	6	30	10	1017	58	67	2168	1916	4552	18807	14699	17708	12100	18021	18670
GH43	PPTG_17405	0	0	0	0	0	0	0	0	0	0	1	0	7	4	3	10	3	16	53	94	46	101	61	118	36	60	78	14	23	29
GH43	PPTG_17406	0	0	0	0	0	0	0	0	0	1	0	0	6	1	0	4	1	12	48	79	48	113	71	135	31	47	86	15	38	25
GH43	PPTG_17407	0	0	0	0	0	0	0	0	0	3	0	0	16	5	3	8	7	26	104	159	114	268	143	232	203	192	263	64	104	67
CBM1	PPTG_17441	0	0	0	0	0	0	0	0	0	0	0	0	0	0	0	0	1	0	15	2	0	6	0	10	36	17	83	527	527	1072
	PPTG_17494	0	0	0	4	4	1	2	4	0	145	40	20	475	306	184	852	817	1253	5744	3542	3937	8139	5289	10461	19266	13410	10015	16509	21939	15238
PL1	PPTG_17499	0	0	0	0	0	0	0	0	0	2	1	0	9	14	9	25	14	35	83	121	63	121	75	153	120	207	135	143	208	166
PL1	PPTG_17505	0	0	0	0	0	0	0	0	0	0	1	0	3	2	4	7	2	6	31	47	23	52	29	60	40	73	35	42	84	70
	PPTG_17521	0	0	0	0	0	0	0	0	0	17	7	1	41	26	19	73	96	131	660	365	401	1215	709	1554	2051	1968	1560	1786	2550	1831
CBM1	PPTG_17543	0	0	0	0	0	0	0	0	0	0	0	0	0	0	0	0	1	0	23	5	5	14	13	17	53	35	41	46	92	50
CBM1	PPTG_17544	0	0	0	0	0	0	0	0	0	0	0	0	0	0	0	0	0	0	2	0	3	4	3	6	19	14	14	72	141	78
	PPTG_17566	0	0	0	6	11	3	7	14	1	266	79	17	774	472	265	1485	1198	2022	8472	5627	6092	13394	8413	16787	30672	21300	16353	25066	34893	23305
GH28	PPTG_17581	0	0	0	0	0	0	0	0	0	5	1	0	13	10	3	20	3	24	33	54	24	56	19	53	56	41	31	32	72	33
	PPTG_17588	0	0	0	2	4	4	3	2	3	205	51	17	614	403	243	1119	977	1717	6811	4652	5170	10681	7475	14212	26327	18021	14091	23489	32223	22351
	PPTG_17614	0	0	0	0	3	0	0	1	0	23	5	0	45	32	18	85	115	166	821	420	466	1674	1057	2082	3888	2934	2384	2890	4187	2845
GH19	PPTG_17667	0	0	0	0	0	0	0	0	0	7	0	0	5	0	0	3	132	36	875	502	1087	1414	1190	1711	1753	1981	1828	4319	6551	8503
GH19	PPTG_17668	0	0	0	0	0	0	0	0	0	0	0	0	1	2	3	1	2	4	39	25	42	60	41	86	67	72	72	166	215	259
	PPTG_17678	0	0	0	0	0	0	0	0	0	0	0	0	0	0	0	0	0	0	6	1	0	2	2	14	1728	180	868	890	2032	735
GH28	PPTG_17704	0	0	0	0	0	0	0	0	0	4	0	0	7	6	5	9	25	37	51	161	109	133	155	232	73	68	28	41	78	44
	PPTG_17730	0	0	0	0	0	0	0	0	0	9	2	0	18	12	7	21	10	35	39	50	46	19	27	51	12	5	1	1	5	2
CBM57	PPTG_17743	0	0	0	0	0	0	0	0	0	0	0	0	0	0	0	0	0	0	0	0	0	0	0	0	0	0	0	1	0	0
	PPTG_17779	0	0	0	0	0	0	0	0	0	29	0	0	0	0	0	3	182	88	3190	655	1149	6142	3409	7177	8218	7914	7725	3942	6517	5433
	PPTG_17798	0	0	0	0	0	0	0	0	0	1	0	0	0	0	0	0	3	1	92	16	23	392	251	450	680	840	760	159	213	194
	PPTG_17805	0	0	0	1	3	0	0	1	0	41	5	7	103	44	32	209	227	400	1195	906	930	2523	1424	2905	3067	2693	1981	1621	2573	1684
	PPTG_17834	0	0	0	0	0	0	0	0	0	5	0	0	1	3	0	8	18	48	270	84	201	433	315	597	1856	1415	1330	2351	3168	3161
GH10	PPTG_17850	0	0	0	0	0	0	0	0	0	0	0	0	2	0	1	3	0	2	11	4	5	23	13	32	51	20	27	24	31	15
GH10	PPTG_17851	0	0	0	0	0	1	0	0	0	0	0	0	22	6	0	19	17	45	54	92	66	81	82	150	52	46	13	34	30	41
	PPTG_17872	0	0	0	0	0	0	0	0	0	32	7	0	105	35	29	194	354	395	3247	1687	1905	4826	3387	6815	23200	16365	13190	13916	21941	18395
GH81	PPTG_17873	0	0	0	0	0	0	0	0	0	24	1	0	83	26	17	124	333	355	3311	1607	1921	4807	3380	7390	23245	17261	14975	14524	23494	21908
	PPTG_17896	0	0	0	0	0	0	0	0	0	6	0	0	0	0	1	1	1	3	437	48	56	1012	401	1892	9971	5508	7412	8357	11896	6502
	PPTG_17946	1	0	1	4	2	3	6	6	5	90	41	16	386	250	123	672	743	991	3238	2670	2896	4640	3618	6812	5648	5346	3942	3677	5647	4304
	PPTG_17956	0	0	0	10	5	0	6	12	4	220	61	25	706	426	218	1251	1128	1925	6940	4563	5041	11766	7532	14607	24496	18443	15911	22444	32660	22924
	PPTG_17957	0	0	0	0	0	0	0	0	0	2	0	0	0	0	0	0	1	2	69	5	10	111	89	282	2543	1291	1801	2106	2844	3398
	PPTG_17989	1	0	0	0	0	0	0	0	0	10	4	0	52	28	16	62	69	115	401	290	289	550	404	716	785	668	483	488	687	672
	PPTG_18034	0	0	0	0	0	0	0	0	0	2	0	0	2	1	0	4	5	5	147	39	63	211	135	439	871	667	1041	3359	4525	4156
GH30	PPTG_18120	0	0	0	0	0	0	0	0	0	9	1	1	33	5	7	55	63	170	253	317	287	517	422	656	276	242	196	186	253	190
GH6	PPTG_18125	0	0	0	0	0	0	0	0	0	1	0	0	1	1	0	0	0	2	14	3	5	11	3	8	57	28	36	160	253	267
	PPTG_18195	1	1	1	6	7	6	8	9	7	303	59	36	818	548	317	1546	1399	2243	9958	6297	7059	12754	9005	17014	35258	23011	18400	29709	38892	26572
GH54	PPTG_18202	0	0	0	0	0	0	0	1	0	2	0	0	7	3	0	2	7	22	36	100	66	33	51	63	33	13	11	14	22	12
	PPTG_18223	0	0	0	1	0	0	0	2	0	24	6	0	54	25	5	80	87	127	578	330	440	806	610	1093	2524	1636	1237	1723	2350	1840
AA8	PPTG_18231	0	0	0	0	0	0	0	0	0	5	1	1	10	5	4	11	5	20	97	58	94	99	60	108	349	165	134	254	367	173
	PPTG_18242	0	0	0	0	0	0	0	0	0	1	0	0	0	0	0	2	0	6	239	48	60	210	110	302	835	399	616	2112	3096	1216
GH1	PPTG_18270	0	0	0	0	0	0	0	0	0	3	0	0	1	0	2	6	20	31	253	100	131	495	370	682	1424	1166	1329	1414	2045	2122
	PPTG_18272	0	0	0	0	0	0	0	0	0	6	0	0	4	2	1	19	54	68	650	279	304	1533	1240	2414	5879	4582	4714	6640	9508	5255
	PPTG_18274	0	1	0	3	1	5	0	2	0	84	26	5	271	158	67	427	476	701	2219	1788	1803	3838	2623	5037	4089	4073	3202	2828	4721	4038
	PPTG_18309	0	0	0	4	2	0	3	3	0	116	18	5	334	174	126	600	815	1237	6571	3476	4603	10418	6848	13134	15010	12823	11760	12851	20515	15173
	PPTG_18349	0	0	0	0	0	0	0	0	0	0	0	0	2	4	5	2	0	1	59	18	27	9	12	22	105	37	61	615	778	770
GH5	PPTG_18368	0	0	0	0	0	0	0	0	0	2	0	0	2	0	0	0	2	5	77	79	74	169	166	226	363	348	278	170	216	104
CBM63	PPTG_18384	0	0	0	0	0	0	0	0	0	1	0	0	0	0	0	2	33	30	26	20	75	244	281	353	200	328	129	42	58	60
CBM63	PPTG_18386	0	0	0	0	0	0	0	0	0	0	1	0	2	2	1	7	6	13	27	17	32	61	71	94	106	89	53	79	115	123
CBM63	PPTG_18395	0	0	0	0	0	0	0	0	0	0	0	0	0	2	0	1	1	2	14	5	14	25	31	41	94	76	80	46	105	66
CBM63	PPTG_18397	0	0	0	0	0	0	0	0	0	0	0	0	0	0	0	0	2	0	19	12	11	64	37	69	83	116	79	25	49	32
	PPTG_18406	0	0	0	0	0	0	0	0	0	7	0	0	1	1	0	2	20	37	810	124	275	1730	888	1761	2032	1475	1948	1327	2402	1811
GH47	PPTG_18414	0	0	0	0	0	0	0	0	0	1	0	0	11	3	2	19	29	28	120	81	86	244	162	288	387	311	295	265	455	330
	PPTG_18475	0	1	1	0	2	0	1	1	0	1	0	3	1	1	0	1	1	0	10	1	5	11	11	14	31	26	27	94	149	72
GH7	PPTG_18587	0	0	0	1	0	2	0	1	0	30	8	6	94	54	15	310	183	456	827	864	624	1627	1147	2384	1012	1030	883	354	550	348
GH7	PPTG_18588*	0	0	0	0	0	0	0	0	0	0	0	0	0	0	0	0	0	0	0	0	0	1	0	0	2	1	0	0	0	0
GH7	PPTG_18589*	0	0	0	0	0	0	0	0	0	0	0	0	0	0	0	0	0	0	0	0	0	0	0	0	1	0	0	2	3	0
	PPTG_18599	33	24	24	25	34	26	24	21	21	246	63	35	629	407	227	1237	1128	1778	7478	4942	5484	10665	7073	13392	28790	19084	14629	24240	32278	21008
CBM47	PPTG_18605	0	0	0	0	0	0	0	0	0	0	0	0	0	0	0	0	0	0	2	1	2	4	3	9	60	15	28	61	135	62
GH37	PPTG_18612	0	0	0	0	0	0	0	1	0	0	0	1	7	2	3	11	21	25	139	107	130	212	149	276	391	327	342	406	614	416
GH37	PPTG_18624	0	0	0	0	0	0	0	0	1	0	1	0	1	6	1	8	8	19	89	42	39	113	93	180	272	256	219	186	330	303
	PPTG_18704	0	0	0	2	0	2	1	3	0	58	17	5	138	100	71	319	362	537	2546	1573	1824	4465	3218	6014	8828	7437	6089	6926	10668	8361
	PPTG_18717	0	0	0	6	4	3	8	15	4	284	82	33	790	535	285	1455	1404	2261	9705	6542	7201	15526	10322	20390	37631	26810	20838	32187	43930	30245
	PPTG_18731	0	0	0	0	0	0	0	0	0	1	0	0	0	0	0	0	2	2	90	12	20	133	82	197	972	532	567	1115	1675	889
GH5	PPTG_18765	0	0	0	1	0	0	0	1	0	17	3	2	44	14	13	80	152	151	836	470	594	1517	1016	1923	2571	2522	2201	2347	3613	2952
GH53	PPTG_18794	0	0	0	0	0	0	0	0	0	1	0	0	0	1	0	0	0	4	37	19	14	58	33	56	93	76	73	48	79	92
PL3	PPTG_18804	0	0	0	0	0	0	0	0	0	0	0	0	0	1	0	0	0	0	0	3	1	0	1	2	9	5	2	10	5	16
	PPTG_18809	1	0	0	1	0	2	0	1	0	17	7	3	84	62	22	146	180	238	1054	702	741	1721	1252	2247	2173	2215	2008	1643	2663	2325
	PPTG_18851	0	0	0	0	0	0	0	0	1	54	0	0	14	2	2	18	542	459	8007	1960	3253	16213	9361	20486	77740	50446	36774	43498	59642	38061
	PPTG_18870	0	0	0	3	1	0	2	3	1	103	31	5	327	181	97	513	700	1022	4977	2740	3416	8691	5952	11396	16587	14847	13412	13658	21508	19404
PL1	PPTG_18908	0	0	0	0	0	0	0	0	0	0	0	0	2	1	1	1	3	2	2	3	5	10	3	11	9	3	6	7	7	3
GH17/CBM13	PPTG_18983	0	0	0	0	0	0	0	0	0	0	0	0	0	0	0	0	0	0	1	1	1	4	3	0	2	3	2	2	1	3
	PPTG_18995	0	0	0	3	5	3	6	8	3	180	54	14	552	365	204	1021	879	1481	5918	3843	4328	9077	5964	11652	21822	14939	12364	18798	25943	17720
GH18	PPTG_18999	0	0	0	0	0	0	0	0	0	2	0	0	1	1	0	0	12	17	100	47	80	182	133	243	781	494	482	702	1073	817
	PPTG_19007	0	0	0	0	0	0	0	2	0	65	6	3	137	77	45	310	683	777	5051	2869	4091	10026	7628	14332	20480	17374	17407	22964	35069	28571
	PPTG_19077	0	0	0	11	6	1	8	12	6	307	84	31	960	661	367	1886	1776	2743	11621	8098	8769	18001	11804	22665	35258	26519	19362	32295	45059	28731
	PPTG_19079	0	0	0	1	0	0	0	2	0	39	20	6	240	107	63	311	249	726	1369	2219	1714	1529	1293	2401	581	453	381	281	566	335
CBM1	PPTG_19098	0	0	0	0	1	0	1	1	0	28	2	0	71	40	38	154	151	372	1778	806	1117	4291	2383	4826	5901	6079	6269	6273	8629	7559
	PPTG_19125	0	0	0	3	0	0	6	5	1	82	21	6	293	164	82	474	569	796	3125	1993	2432	5717	3834	6836	6548	6684	5238	5375	8816	5754
	PPTG_19127	0	0	0	3	3	1	0	6	1	112	22	11	334	174	108	587	705	1112	3834	2572	2959	7073	4673	8798	7428	8087	7023	6306	10854	9176
CE13	PPTG_19133	0	0	0	1	0	0	0	0	0	1	0	1	8	4	1	13	11	18	47	34	32	56	39	95	121	103	104	111	153	88
	PPTG_19143	2	1	4	2	2	1	2	2	2	10	9	5	42	26	14	57	60	85	251	211	202	220	176	332	264	282	179	150	228	199
GH53	PPTG_19164	0	0	0	0	0	0	0	0	0	0	0	0	1	0	0	1	1	3	11	0	0	18	6	17	31	23	19	16	20	18
GH53	PPTG_19165	0	0	0	0	0	0	0	0	0	0	0	0	0	0	0	0	0	0	0	0	0	0	0	0	0	0	0	0	0	0
GH53	PPTG_19166	0	0	0	0	0	0	0	0	0	0	0	0	0	0	0	0	0	0	0	0	0	0	0	0	0	0	0	1	1	0
GH53	PPTG_19167	0	0	0	0	0	0	0	0	0	32	0	0	0	0	0	5	0	71	2736	96	345	5041	3087	7050	6548	8109	9238	5326	9795	6840
GH53	PPTG_19168	0	0	0	0	0	0	0	0	0	3	0	0	0	0	0	0	0	2	423	2	19	722	361	1166	2264	2646	2471	1236	1882	941
	PPTG_19188	521	499	418	390	443	410	434	455	395	516	457	495	1027	746	594	1436	1830	2695	5884	5716	6094	10823	8861	15858	13612	12634	11388	7922	13060	10132
CE5	PPTG_19214	0	0	0	0	0	0	0	0	0	1	0	0	0	1	2	0	2	3	35	29	44	62	78	129	176	175	158	59	112	66
CE5	PPTG_19215	0	0	0	0	0	0	0	0	0	0	0	0	0	0	0	0	0	0	0	0	1	1	3	1	3	0	4	2	4	0
GH12	PPTG_19219	0	0	0	0	0	0	0	0	0	0	0	0	0	0	0	0	0	0	0	0	0	0	0	0	0	0	0	0	0	0
GH12	PPTG_19220	0	0	0	0	0	0	0	0	0	1	0	0	2	0	0	1	5	9	13	17	20	35	30	42	56	41	33	29	30	31
	PPTG_19267	0	0	0	0	0	0	0	1	0	39	1	0	6	1	5	8	79	282	3997	544	1067	9715	6133	11117	10504	13184	11382	8047	15927	9677
	PPTG_19289	0	0	0	0	0	0	0	0	0	0	0	0	0	0	1	1	0	1	19	10	15	25	19	40	266	79	155	764	1042	534
GH109	PPTG_19299	0	0	0	0	0	0	0	0	0	10	0	0	6	4	2	26	39	46	260	128	208	394	258	500	911	590	541	822	1137	1032
	PPTG_19308	0	0	0	1	2	3	6	13	0	200	45	16	555	311	174	1001	875	1354	6862	4170	4491	10043	6468	12780	25963	18248	13170	21688	28551	19075
	PPTG_19310	0	0	0	1	1	0	0	2	0	39	14	10	148	91	42	331	384	516	3225	1548	1817	5169	3452	6884	14308	10591	9132	10767	16067	13276
	PPTG_19311	0	0	0	0	0	0	0	0	0	1	0	0	1	2	0	10	35	24	272	119	159	422	367	700	1603	1209	1143	2353	3148	3613
GH5	PPTG_19349	0	0	0	0	0	0	0	0	0	2	0	0	0	0	2	8	7	6	110	23	49	224	167	398	835	686	703	1402	1992	1431
GH1	PPTG_19353	0	0	0	0	0	0	0	0	0	1	1	0	3	0	1	6	18	32	181	21	60	403	257	629	959	801	709	442	849	670
GH12	PPTG_19377	0	0	0	0	0	0	0	0	0	0	0	0	1	0	0	0	15	3	169	56	64	674	362	738	403	670	470	92	75	123
GH12	PPTG_19378	0	0	0	0	0	0	0	0	0	4	0	0	0	0	0	0	19	6	434	105	177	1753	1133	2051	1884	2620	2043	524	742	707
	PPTG_19399	100	127	98	143	142	118	138	137	134	279	126	132	479	268	259	897	1032	1375	6927	3768	4435	12551	8215	14818	28890	24209	22857	23207	35222	28761
CBM63	PPTG_19415	0	0	0	0	0	0	0	0	0	0	2	0	0	0	0	3	8	19	14	19	47	99	142	165	75	129	52	12	28	26
PL3	PPTG_19417	0	0	0	0	0	0	0	0	0	0	1	0	1	1	0	0	1	2	7	9	8	12	5	16	2	0	7	3	4	0
PL3	PPTG_19418	0	0	0	0	0	0	0	0	0	0	2	1	13	10	3	25	11	48	53	67	35	82	64	124	16	15	27	31	40	11
CE13	PPTG_19428	0	0	0	0	0	0	0	0	0	10	1	2	12	12	3	16	57	77	822	258	445	1151	852	1271	1146	1200	1062	1104	1839	1299
CBM63	PPTG_19485	0	0	0	0	0	0	0	0	0	1	0	0	2	1	0	3	8	14	17	16	9	59	33	71	60	59	39	11	19	13
CE1	PPTG_19565	0	0	0	0	0	0	0	0	0	1	0	0	1	0	0	0	1	0	7	7	11	22	21	30	39	43	41	59	147	91
GH3	PPTG_19569	0	0	0	0	0	0	0	0	0	0	0	0	0	0	0	0	0	0	0	0	0	0	0	0	0	0	1	5	4	15
GH16	PPTG_19587	0	0	0	0	0	0	0	0	0	0	0	0	0	0	0	0	0	0	0	0	1	0	0	0	1	0	0	1	2	1
	PPTG_19593	0	0	0	0	0	0	0	0	0	9	3	0	65	44	18	58	9	75	231	287	140	136	58	188	8	7	55	7	114	9
	PPTG_19619	0	0	0	0	0	0	0	0	0	2	0	0	0	0	0	0	0	0	33	0	1	75	55	43	663	201	602	1075	1136	991
AA7	PPTG_19661	0	0	0	0	2	0	3	2	1	35	12	6	175	110	63	393	154	520	900	982	671	1317	670	1781	512	350	317	312	376	243
	PPTG_19663	0	0	0	0	0	0	0	0	0	3	0	0	46	13	12	33	4	38	202	618	242	461	73	397	26	9	48	17	78	10
GH3	PPTG_19675	0	0	0	0	0	0	1	0	0	4	1	0	18	11	5	36	10	61	89	43	56	118	89	204	62	49	66	85	117	113
	PPTG_19703	0	0	0	0	0	0	0	0	0	6	1	0	28	13	7	18	3	25	110	147	71	70	31	72	10	3	27	7	59	3
GH1	PPTG_19709	0	0	0	0	0	0	0	0	0	0	0	0	0	1	1	2	9	9	179	69	98	282	171	367	896	793	867	1076	1742	1408
CBM1	PPTG_19719	0	0	0	0	0	0	0	0	0	0	0	0	0	0	0	0	0	0	0	0	1	0	0	0	0	0	0	0	1	0
CBM1	PPTG_19721	0	0	0	0	0	0	0	0	0	1	0	0	0	1	0	5	6	8	16	9	11	28	16	28	84	33	30	67	74	44
	PPTG_19803	0	0	0	0	0	1	1	1	0	27	7	2	89	39	26	130	253	336	2319	1239	1775	4182	2647	5687	8179	6559	6653	10604	14482	12213
	PPTG_19862	0	0	0	0	0	0	0	0	0	15	0	1	0	2	1	5	173	49	2294	634	960	6203	3569	7508	7510	9297	6082	3195	6578	4777
	PPTG_19868	0	0	0	0	0	0	1	2	0	37	6	1	45	32	14	147	578	407	2997	1445	1896	7460	5981	9884	9061	10010	6095	3644	6246	4744
GH81	PPTG_19888	0	0	0	0	0	0	0	0	0	0	2	0	10	6	2	13	96	105	501	331	608	1296	960	2015	897	1333	1688	1599	2618	2785
GH81	PPTG_19889	0	0	0	0	0	0	1	0	0	2	0	0	3	0	2	8	45	56	275	155	299	655	454	928	885	971	916	1256	1994	1395
	PPTG_20132	0	0	0	0	0	0	0	1	0	4	0	0	1	0	0	1	13	6	136	52	61	192	154	347	1859	1045	1082	3756	5189	4708
GH72	PPTG_20175	0	0	0	0	0	0	0	0	0	0	0	0	0	0	0	0	0	0	1	0	1	1	1	1	21	7	12	34	36	12
CBM20/CBM47	PPTG_20189	0	0	0	0	0	0	0	0	0	9	1	0	29	11	9	35	33	63	305	186	244	386	323	562	1450	901	677	1181	1745	892
PL1	PPTG_20190	0	0	0	0	0	0	0	0	0	0	0	0	0	0	0	0	0	0	0	0	0	0	0	0	0	0	0	0	1	0
PL1	PPTG_20191	0	0	0	0	0	0	0	0	0	0	0	0	0	0	0	0	1	0	0	0	0	0	1	3	0	2	0	1	6	11
	PPTG_20214	0	0	0	0	2	0	0	4	0	45	17	9	193	103	68	345	234	615	1282	1683	1653	1334	1290	2150	451	403	458	626	964	652
GH28	PPTG_20263	0	0	0	0	0	0	0	0	0	0	0	0	5	2	3	7	1	11	13	22	13	19	5	14	18	11	11	11	19	14
CBM13	PPTG_20351	0	0	0	0	0	0	0	0	0	0	0	0	0	0	0	0	0	2	7	1	2	4	1	3	39	15	43	49	189	97
	PPTG_20358	359	348	434	523	525	398	460	426	474	521	497	484	494	455	482	525	539	555	771	864	666	758	705	809	1184	906	819	883	1138	721
PL1	PPTG_20388	0	0	0	0	0	0	0	0	0	0	0	0	0	0	0	0	0	0	0	0	0	1	0	0	0	0	1	0	0	0
	PPTG_20417	20	11	15	14	13	18	20	11	15	11	20	17	21	19	12	15	17	19	17	16	10	10	9	6	6	20	10	8	8	16
GH16	PPTG_20452	0	0	0	0	0	0	0	0	0	0	0	0	0	0	0	0	0	0	0	0	0	0	0	1	0	1	1	4	3	4
* indicates adjacent transcripts wrongly annotated as two genes. These were added together for the analysis of CWDE.

## Sheet:  Unique location raw counts
S3 Table. RNA-Seq data showing raw counts for three biological replicates mapping to unique locations of predicted P. parasitica transcripts used in this study.
CAZyme family	Accession number	0h-2	0h-3	0h-4	12h-2	12h-3	12h-4	18h-2	18h-3	18h-4	24h-1	24h-2	24h-4	30h-2	30h-3	30h-4	36h-1	36h-2	36h-4	42h-1	42h-3	42h-4	48h-1	48h-3	48h-4	54h-1	54h-2	54h-3	60h-1	60h-2	60h-4
GH109	PPTG_00096	0	0	0	0	0	0	0	0	0	2	0	0	3	1	0	2	10	15	62	19	30	183	90	204	159	212	227	106	179	177
	PPTG_00099	0	0	0	0	2	0	1	0	0	74	19	7	181	100	72	405	577	888	3463	1614	1937	5874	4770	8049	26595	17135	14290	14953	20851	17432
	PPTG_00121	0	0	0	10	8	2	9	10	3	275	114	33	1123	822	401	2270	531	2136	2878	4464	2624	2586	1876	4129	993	486	988	770	1336	432
GH6	PPTG_00136	0	0	0	0	0	0	0	0	0	0	0	0	2	1	1	2	9	12	40	19	23	80	50	110	124	137	92	70	115	82
GH6	PPTG_00138	0	0	0	0	0	0	0	0	0	0	1	1	10	5	2	13	8	30	36	53	45	72	50	72	69	52	43	59	63	56
GH6	PPTG_00140	0	0	0	0	0	0	0	0	0	0	0	0	0	0	0	0	0	1	3	6	1	6	8	15	51	29	32	33	38	25
GH6	PPTG_00141	0	0	0	0	0	0	0	0	0	0	0	0	0	0	0	0	0	0	1	0	4	1	1	4	6	4	6	0	3	2
GH6	PPTG_00142	0	0	0	0	1	0	0	1	0	10	3	3	20	6	10	53	47	109	177	207	128	264	246	381	131	103	57	45	52	37
	PPTG_00150	39	35	23	22	24	19	24	42	31	68	40	34	196	135	85	348	397	662	2193	1474	1741	4290	2779	5399	3486	3994	3118	3157	5155	3609
GH16	PPTG_00165	0	0	0	0	0	0	0	0	0	0	0	0	0	0	0	0	0	0	5	0	0	3	1	5	28	25	25	97	121	54
	PPTG_00169	0	0	0	0	0	0	0	0	0	0	0	0	1	2	0	3	19	22	157	75	136	681	422	1161	2049	1603	1830	2813	3731	2371
	PPTG_00223	0	0	0	0	0	0	0	0	0	0	0	0	0	0	0	1	1	4	31	2	5	22	13	63	2450	175	1417	588	1152	731
	PPTG_00236	0	0	0	0	0	0	0	0	0	0	0	0	0	0	0	0	0	0	21	0	1	35	24	82	631	361	201	168	251	197
	PPTG_00241	0	1	0	0	0	0	0	0	0	3	0	0	3	1	1	10	14	35	39	55	31	183	110	202	308	296	231	109	151	121
	PPTG_00284	0	0	0	0	0	0	0	3	2	57	19	6	199	115	75	356	426	697	2636	1589	1940	4812	3286	5958	5785	6221	4435	4235	7261	4918
	PPTG_00290	0	0	0	0	0	0	0	0	0	5	0	0	0	0	0	1	2	2	1038	17	20	2067	1093	8186	22541	14775	15519	6120	9039	4717
	PPTG_00353	0	0	0	2	1	1	8	9	5	186	50	11	574	321	193	1004	838	1536	6111	4059	4586	9574	6317	12097	23050	15390	11635	21007	27793	19408
GH3	PPTG_00397	0	0	0	0	0	0	0	0	0	1	0	0	0	0	0	0	0	0	8	2	1	45	12	28	45	33	37	73	67	66
CBM1	PPTG_00479	0	0	0	0	0	0	0	0	0	0	0	0	0	0	0	0	0	0	5	0	1	5	2	12	179	148	148	592	444	402
	PPTG_00486	0	0	0	0	0	0	0	0	0	2	0	0	5	0	1	2	123	190	284	55	101	2709	2408	2747	4577	8498	5740	1391	3312	1922
	PPTG_00488	0	0	0	0	0	0	0	0	0	0	0	0	0	0	0	0	0	1	134	1	9	202	152	960	5284	1783	4611	1311	3230	1500
	PPTG_00630	0	0	1	7	1	6	3	6	1	255	74	24	790	432	295	1456	1296	1966	10103	5748	6385	13341	8765	17674	33919	22094	17243	27790	36595	24008
	PPTG_00633	0	0	0	0	0	0	0	0	0	1	0	0	0	2	0	1	0	7	93	3	2	149	109	338	2810	1357	1728	2550	3165	2980
	PPTG_00689	0	0	1	0	0	1	0	0	0	4	4	0	13	8	2	32	36	69	380	177	211	596	365	756	1779	1274	1091	1431	2153	1356
	PPTG_00784	11	14	8	11	8	13	11	19	4	13	8	12	28	18	13	45	36	49	257	135	136	284	210	425	855	594	545	715	1055	742
GH131	PPTG_00797	0	0	0	0	0	0	0	0	0	3	6	2	26	17	4	35	11	43	82	99	67	98	52	176	108	71	78	195	213	159
CE1	PPTG_00806	0	0	0	0	0	0	0	0	0	0	0	0	0	0	0	0	1	0	10	0	4	13	4	10	49	14	20	51	93	89
	PPTG_00833	0	0	0	0	0	0	0	0	0	2	0	0	0	1	0	0	3	1	77	14	14	125	92	272	999	743	727	845	1482	1011
GH78	PPTG_00922	0	0	0	0	0	0	0	0	0	0	0	0	0	0	0	0	0	0	57	2	5	64	37	97	124	107	242	154	158	317
GH78	PPTG_00925	0	0	0	0	0	0	0	0	0	0	0	0	2	0	0	1	0	0	28	13	6	19	9	43	95	56	100	140	157	188
GH78	PPTG_00926	0	0	0	0	0	0	0	0	0	3	0	0	0	0	0	1	0	4	80	2	8	74	59	143	746	439	439	352	445	486
	PPTG_00988	0	0	0	5	2	3	5	7	1	209	60	21	558	381	220	969	995	1473	6075	3878	4197	8832	5695	11099	19378	14407	11213	17130	23999	15807
GH47	PPTG_01016	0	0	0	0	0	0	0	1	0	0	0	0	2	3	1	7	13	26	102	53	62	195	123	230	312	261	242	278	378	373
	PPTG_01068	0	0	0	0	0	0	0	0	0	2	0	0	0	0	0	0	0	3	39	1	1	68	57	173	480	261	493	244	385	248
	PPTG_01072	1	0	0	0	0	0	2	0	0	5	0	0	8	4	7	9	13	14	82	61	58	76	70	147	154	119	105	134	172	128
	PPTG_01100	0	0	0	0	0	0	0	0	0	33	9	1	82	38	22	160	177	280	638	705	823	1408	1076	2097	3194	2784	1932	1897	2727	1950
	PPTG_01101	0	0	0	0	0	0	1	1	1	54	1	0	27	12	12	97	551	823	4826	1382	2173	11364	9015	16273	40831	38829	30607	21096	30710	29072
	PPTG_01105	0	0	0	4	6	3	5	8	6	147	30	20	463	303	174	816	700	1214	5292	3317	3692	8272	5260	10454	20684	13902	10298	17797	22983	15602
GH5	PPTG_01140	0	0	0	0	0	0	0	0	0	3	0	0	10	8	5	28	44	54	390	160	246	572	421	802	913	874	953	811	1297	1287
GH5	PPTG_01151	0	0	0	0	0	0	0	0	0	2	0	0	0	0	0	16	28	38	334	92	98	488	306	852	710	514	650	726	1132	982
	PPTG_01163	0	0	0	0	0	0	0	0	0	6	0	0	0	0	0	0	1	1	447	38	88	677	346	917	1006	961	1463	801	1198	1031
GH17	PPTG_01182	0	0	0	0	0	0	0	0	0	0	0	0	0	0	0	1	0	0	1	2	1	2	1	2	0	0	2	0	7	0
GH31/CBM25	PPTG_01216	0	0	0	0	0	0	0	0	0	82	0	0	0	0	0	4	25	69	8497	509	885	15121	8127	22374	37248	41956	40316	12429	21767	15963
GH31	PPTG_01217	0	0	0	0	0	0	0	0	0	0	0	0	0	1	0	0	2	0	6	2	1	11	9	19	49	25	22	37	51	63
	PPTG_01231	0	0	0	0	0	0	0	0	0	3	0	0	0	0	0	1	1	13	373	44	78	923	423	1096	1065	725	1358	513	1021	744
	PPTG_01268	1	0	0	0	0	0	0	0	0	22	6	3	73	41	29	116	160	307	1679	778	1014	2231	1777	3196	2943	3338	3848	4622	6649	7145
	PPTG_01313	0	0	0	0	0	0	0	0	0	2	0	0	1	1	0	3	11	6	85	29	47	163	125	475	1714	1068	1525	801	1246	769
	PPTG_01316	0	0	0	0	0	0	0	0	0	0	0	0	0	0	0	0	0	0	67	1	5	133	93	680	3562	1638	2289	2626	6432	1441
	PPTG_01387	0	0	0	2	0	1	3	6	4	229	68	21	640	400	225	1197	1014	1743	7569	5027	5688	11698	7659	14822	29332	20243	14418	24024	31223	20755
CE4	PPTG_01441	0	0	0	0	0	0	0	0	0	3	1	0	0	0	2	0	17	26	287	108	132	403	357	649	1447	1010	1210	1502	2080	2194
	PPTG_01466	0	0	0	4	10	5	10	13	5	266	77	28	901	499	290	1553	1624	2386	9201	6219	7053	13877	10236	18507	22537	19196	16187	15916	23206	17073
GH5	PPTG_01483	0	0	0	0	0	0	0	0	0	12	0	0	3	0	0	6	310	193	1345	749	1543	3573	2657	4864	4422	4641	4252	4927	7350	4938
	PPTG_01496	0	1	0	0	0	0	0	0	0	5	0	0	12	3	8	19	25	51	352	146	155	674	418	827	1426	1236	1128	950	1556	1231
	PPTG_01542	0	0	0	0	0	0	0	0	0	18	3	1	41	43	14	71	120	164	948	463	551	1587	1065	2241	4037	3094	2699	3149	4594	3307
GH72	PPTG_01578	0	0	0	0	0	0	0	0	0	0	0	0	1	0	0	6	6	1	46	24	21	45	35	61	328	167	120	452	474	341
GH72	PPTG_01579	0	0	0	0	0	0	0	0	0	6	0	1	13	13	3	13	16	42	498	98	174	363	246	533	829	730	1050	2444	3594	3230
GH72	PPTG_01580	0	0	0	0	0	0	0	0	0	1	0	0	2	0	0	0	2	0	4	8	13	11	14	15	16	16	8	26	34	50
	PPTG_01643	0	0	0	0	0	0	0	0	0	0	0	0	1	4	6	1	1	1	63	20	21	13	8	38	176	62	46	1561	1663	2092
	PPTG_01657	0	0	0	0	0	0	0	0	0	0	0	0	0	0	0	0	0	0	9	1	1	7	6	49	498	351	358	1547	1247	885
	PPTG_01676	0	0	0	8	4	4	9	15	6	278	64	31	995	557	339	1623	1667	2296	8249	5963	6722	12568	8345	15910	18577	16338	13364	16673	25869	16911
	PPTG_01678	158	140	157	132	138	101	115	100	115	397	128	132	717	486	365	1458	1219	1909	8367	5039	5521	13408	8591	16748	39234	26169	20848	33707	46542	30846
	PPTG_01682	0	0	0	0	0	2	2	3	0	64	22	3	224	116	75	352	492	653	3322	1749	2261	5326	3738	6792	11490	9617	8135	8159	13590	11157
	PPTG_01694	0	0	0	8	4	2	15	13	3	359	81	33	862	613	341	1713	1599	2506	11578	6856	7959	15884	10375	20566	37605	26311	21197	33403	45890	30986
	PPTG_01700	0	0	0	5	0	1	7	10	2	189	38	11	514	274	205	850	866	1324	5389	3557	3929	7928	5345	10466	16096	11920	8408	12731	17324	11816
	PPTG_01743	0	0	0	2	1	0	1	0	0	25	6	3	53	39	26	130	177	239	1056	599	703	2015	1336	2377	6171	4645	3702	3451	5083	3961
	PPTG_01761	0	0	0	3	3	2	0	4	1	105	32	12	380	198	113	658	761	1130	4987	3160	3556	8408	5881	11634	21593	16127	15033	16082	23606	20193
	PPTG_01812	1	1	2	4	2	1	1	5	2	40	8	7	88	56	34	170	233	348	1667	951	1138	2932	1849	3459	4580	4086	3024	3361	5214	3138
	PPTG_01890	0	0	1	0	0	0	0	0	0	4	0	0	19	6	11	26	17	66	242	129	158	195	136	238	166	105	145	259	295	211
	PPTG_01894	0	0	0	2	0	1	3	0	1	59	16	1	152	82	58	303	362	502	2578	1363	1730	4398	2915	5464	8173	7025	5178	7035	10395	7570
	PPTG_01905	0	0	0	0	0	0	1	1	1	33	11	1	130	60	51	267	168	420	1017	983	959	1137	695	1564	514	443	404	318	522	236
	PPTG_01925	0	0	0	0	2	0	0	1	3	22	5	1	59	32	13	97	141	198	1024	544	645	1842	1167	2248	4206	3213	2505	3056	4559	3173
	PPTG_01934	0	0	0	0	0	0	0	0	0	35	3	2	64	31	17	131	210	274	1912	996	1170	3741	2468	5299	13786	9662	9685	7545	11949	7284
GH5/CBM43	PPTG_01939	0	0	0	0	0	1	0	0	1	136	10	2	157	84	56	336	1456	1773	11592	7034	9031	20868	16281	31778	61531	55928	48537	49300	80127	65977
GH5/CBM43	PPTG_01940	0	0	0	0	0	0	0	0	0	1	0	0	1	2	0	3	2	3	31	17	15	37	21	59	240	135	144	294	488	305
GH7	PPTG_01943	0	0	0	0	0	0	0	0	0	0	0	0	0	0	0	0	0	0	2	0	0	3	1	2	5	2	2	3	11	12
	PPTG_01945	0	0	0	7	1	0	2	2	2	81	18	6	292	183	116	575	494	739	3979	2249	2454	5212	3392	6835	11773	8394	6728	10165	13801	9638
	PPTG_01949	12	28	15	31	38	36	34	20	25	163	58	55	394	230	160	719	810	1267	5613	3731	4616	7304	5002	9108	5341	6124	4025	4831	9514	7209
	PPTG_01954	1222	1278	1264	1177	1083	1072	1156	1223	1073	1318	1123	945	2208	1697	1341	3035	2859	4124	15505	10185	11440	21843	15505	29230	49889	35233	29167	50117	66865	48704
	PPTG_01960	0	0	0	0	0	0	0	3	1	31	6	4	92	53	24	161	214	340	1746	1101	1442	2951	1959	3594	4046	3589	3429	4798	7139	5078
	PPTG_01962	0	0	0	0	0	0	0	0	0	2	0	0	24	8	8	21	1	35	130	433	150	245	32	210	10	7	50	4	24	6
	PPTG_01995	0	0	0	2	2	1	2	7	0	92	25	15	255	139	87	515	531	869	3860	2248	2602	6975	4690	9230	14201	11888	9825	10515	16228	12955
	PPTG_01998	0	0	0	0	0	0	0	0	0	2	0	0	6	6	9	0	3	11	404	73	229	44	19	67	637	248	155	4601	5450	5680
	PPTG_02042	70	67	63	67	51	37	37	27	33	212	82	51	617	362	229	1117	975	1544	6622	4169	4694	9774	6281	12659	21606	15199	11723	18667	25028	16911
peptidyl-prolyl cis-trans isomerase B	PPTG_02092	0	0	0	0	0	0	0	0	0	44	6	5	85	49	32	152	195	299	1559	934	1134	2643	1803	3464	5553	4410	3863	4438	6714	4800
	PPTG_02115	0	0	0	0	0	0	0	0	0	2	0	0	4	4	0	1	3	8	281	76	137	85	83	161	505	343	411	1961	3596	2985
	PPTG_02122	42	29	25	21	33	30	41	52	33	283	93	48	919	491	320	1519	1754	3117	7647	7175	8125	15779	11379	22949	24018	20855	20815	27001	36779	36391
GH31	PPTG_02261	0	0	0	0	0	0	0	0	0	2	0	0	1	1	3	6	6	5	36	12	19	99	65	128	543	327	212	300	366	242
	PPTG_02269	0	1	0	6	10	6	11	24	7	415	104	40	1242	750	489	2298	2054	3396	14469	9654	10733	21970	14394	28347	54232	35983	27431	46459	61126	40718
	PPTG_02299	0	0	0	0	0	0	0	0	0	15	2	0	21	9	6	54	88	224	2231	478	821	3231	1721	5082	4635	4199	6279	11788	15917	14616
GH81	PPTG_02307	0	0	0	0	0	0	0	0	0	0	0	0	2	1	0	4	2	8	44	22	19	58	68	87	347	187	205	382	412	248
	PPTG_02311	0	0	0	0	0	0	0	0	0	6	0	1	2	0	0	5	33	25	1629	246	348	3632	2878	5455	14578	14665	11464	9078	13983	14736
	PPTG_02328	1	0	0	0	0	1	0	6	0	44	5	8	139	78	46	271	294	463	2048	1255	1461	3847	2574	4834	4980	5056	3940	4424	6760	4869
GH81	PPTG_02370	0	0	0	0	0	0	0	0	0	1	0	0	0	0	0	0	0	0	4	0	2	9	3	14	50	20	18	50	59	35
	PPTG_02398	0	0	0	6	5	6	5	9	4	247	81	27	821	431	292	1244	1498	2264	8180	6130	7398	13073	9454	17617	18517	16735	14540	16870	25192	18733
	PPTG_02403	27	28	15	8	26	34	41	29	25	36	27	42	83	56	42	105	158	168	673	483	501	1051	812	1582	2612	2008	1748	2075	3255	2604
	PPTG_02434	0	0	0	12	4	3	11	8	5	313	89	47	1040	655	421	1934	1791	2566	9395	7052	7314	14579	10393	18585	23115	21117	17942	15939	25359	19342
	PPTG_02435	0	0	0	0	0	0	0	0	0	16	0	0	0	0	0	1	2	1	1790	22	74	2997	1494	5294	10517	7076	12365	4584	7918	6168
	PPTG_02441	0	0	0	0	0	0	0	0	0	0	0	0	0	0	0	0	4	1	127	20	20	135	71	184	556	334	469	888	1579	949
	PPTG_02460	2	1	1	6	5	3	1	6	6	2	3	4	5	5	1	2	6	4	11	9	8	8	3	3	16	14	8	10	21	8
	PPTG_02492	0	0	0	0	0	0	0	0	0	0	0	0	1	1	0	0	1	2	60	25	41	29	30	50	318	115	143	774	1296	952
	PPTG_02543	0	0	0	0	0	0	0	0	0	1	0	0	0	0	0	0	5	1	54	14	26	193	243	354	824	597	674	454	807	651
	PPTG_02594	0	0	0	0	0	0	0	0	0	0	0	0	1	1	0	4	4	9	177	30	45	436	207	685	3424	2078	1190	932	1402	994
CBM47	PPTG_02680	0	0	0	0	0	0	0	0	0	0	0	0	0	0	0	0	0	0	1	0	0	0	0	1	5	2	2	4	17	12
GH13/CBM25	PPTG_02681	0	0	0	0	0	0	0	0	0	15	0	0	0	0	0	5	3	9	989	45	110	2404	1552	4079	3613	4909	4999	1274	2455	1577
	PPTG_02702	0	1	0	0	0	0	0	0	0	2	2	0	12	4	2	14	20	34	167	71	100	200	135	281	421	294	311	375	448	297
	PPTG_02785	46	45	64	33	43	38	31	24	31	144	47	32	347	188	137	677	1540	1818	8021	4531	5838	16619	12026	20562	32290	27176	21618	18948	30590	17965
	PPTG_02786	0	0	0	0	0	0	0	0	0	13	0	0	6	1	1	11	103	90	959	242	529	2564	1690	2822	2374	2677	2445	2706	3502	2978
	PPTG_02793	0	0	0	0	0	0	0	0	0	4	0	0	0	1	1	0	9	9	204	49	77	151	137	285	1755	803	1138	3557	5252	4875
	PPTG_02800	0	0	0	0	1	0	0	0	0	55	9	7	95	60	39	174	432	624	3878	2067	3356	6786	5082	8770	12094	11251	11429	12791	20390	21531
GH17	PPTG_02886	0	0	0	0	0	0	0	0	0	0	1	0	2	0	1	2	0	1	5	4	5	20	11	13	44	21	26	53	66	92
GH17	PPTG_02889	0	0	0	0	1	0	0	0	0	5	1	0	17	13	13	30	43	85	205	192	215	399	278	535	334	373	263	327	438	357
	PPTG_02894	0	0	0	0	0	0	1	1	0	44	1	1	12	11	6	108	245	732	4246	1190	2087	8480	5075	10843	17648	12714	13964	13220	20977	17537
GH17	PPTG_02896	0	0	0	0	0	0	0	0	0	0	0	0	0	0	0	2	0	4	11	0	13	18	19	27	101	47	53	43	108	45
GH17	PPTG_02900	0	0	0	0	0	0	0	0	0	0	0	0	0	0	0	0	4	0	16	4	2	22	20	24	64	54	46	70	116	108
PL3	PPTG_02947	0	0	0	0	0	0	0	0	0	0	0	0	1	1	0	0	0	3	11	4	3	8	15	20	30	21	24	30	30	35
PL3	PPTG_02949	0	0	0	0	0	0	0	0	0	0	0	0	0	0	0	0	0	0	0	0	0	6	0	1	24	16	11	5	3	3
PL3	PPTG_02950	0	0	0	0	0	0	0	0	0	0	0	0	0	0	0	2	0	1	2	0	2	1	3	1	5	0	1	0	0	0
PL3	PPTG_02951	0	0	0	0	0	0	0	0	0	0	0	0	2	0	0	5	3	12	26	25	20	57	61	82	348	180	116	176	230	238
	PPTG_03018	0	0	0	0	0	0	0	0	0	0	0	0	0	0	0	0	0	0	11	0	1	4	2	10	195	142	153	2781	2460	5562
	PPTG_03020	0	0	2	0	1	0	0	1	0	2	2	0	0	6	2	16	13	17	273	47	67	551	316	744	2390	1334	1643	2270	2699	1992
	PPTG_03066	0	0	0	0	0	0	0	2	0	37	7	3	66	32	32	121	222	345	3278	1549	3051	4663	3666	7188	6855	6499	8718	22603	31757	28388
AA10	PPTG_03081	0	0	0	0	0	0	0	0	0	5	1	0	10	5	5	62	47	89	120	89	68	187	157	307	154	205	110	45	53	48
AA10	PPTG_03082	0	0	0	0	0	0	0	0	0	0	0	0	0	0	0	3	19	12	64	47	62	400	346	460	328	491	253	57	72	73
AA10	PPTG_03083	0	0	0	0	0	0	0	0	0	0	0	0	5	1	2	9	10	19	69	36	31	164	114	193	161	224	192	44	66	56
	PPTG_03094	0	0	0	0	0	0	0	0	0	1	0	0	0	1	1	0	5	1	162	16	84	93	120	157	403	346	428	2301	2929	4194
	PPTG_03107	0	0	0	0	0	1	1	4	0	31	10	3	126	75	57	175	78	307	317	587	338	356	291	701	131	96	138	75	129	43
	PPTG_03121	0	0	0	4	2	5	12	8	6	284	78	35	1045	608	337	1632	1675	2036	6981	5914	5811	9135	6955	12747	8720	10394	6955	6510	10145	8347
AA9	PPTG_03141	0	0	0	0	0	0	0	0	0	0	0	0	0	0	0	0	0	0	0	0	0	0	0	0	0	0	0	0	0	0
AA10	PPTG_03142	0	0	0	0	0	0	0	0	0	0	0	0	0	0	0	0	0	0	5	2	7	45	30	22	18	49	18	5	11	18
	PPTG_03200	0	0	0	0	0	0	0	0	0	3	0	0	1	0	0	0	1	2	574	11	28	1031	560	2306	10067	6421	9653	9375	13318	11079
GH123	PPTG_03206	0	0	0	0	0	0	0	0	0	2	0	0	3	8	1	11	19	22	126	72	109	277	162	342	674	523	517	697	1061	879
GH5	PPTG_03220	0	0	0	0	0	0	0	0	0	4	0	0	12	7	0	13	26	28	166	74	101	209	186	283	469	345	440	670	1076	1017
	PPTG_03256	0	0	1	1	5	0	1	3	0	40	15	6	146	80	57	294	370	488	2395	1273	1443	4165	3129	5643	10083	9145	6557	6671	9940	7632
	PPTG_03327	0	0	0	0	0	0	0	0	0	1	0	0	8	4	2	5	6	17	452	62	156	200	163	432	1274	722	747	4270	5030	5079
	PPTG_03355	44	30	54	70	58	58	70	38	44	74	70	48	30	48	38	60	68	76	181	130	144	327	267	393	875	652	665	644	1082	823
	PPTG_03356	44	30	54	70	58	58	70	38	44	75	70	48	31	48	38	67	74	82	221	148	166	381	310	449	958	738	765	707	1190	936
GH30	PPTG_03369	0	0	0	0	0	0	0	0	0	0	0	0	1	0	0	0	3	15	71	61	103	168	109	114	20	95	71	26	40	58
GH1	PPTG_03408	0	0	0	0	0	0	0	0	0	0	0	0	0	0	0	0	0	0	7	6	6	15	7	22	97	57	58	62	80	91
GH5	PPTG_03499	0	0	0	0	0	0	0	1	0	9	3	0	25	3	8	57	67	116	311	260	263	885	693	1221	868	1022	754	305	448	453
	PPTG_03518	0	0	0	0	0	0	0	0	0	4	0	0	2	1	0	5	36	33	471	248	316	793	601	1310	4035	2386	1920	2006	3189	2008
GH16	PPTG_03558	0	0	0	0	1	0	0	0	0	0	0	0	4	1	0	5	14	17	93	34	62	93	70	158	303	223	200	302	481	422
GH6	PPTG_03559	0	0	0	0	0	0	0	0	0	0	0	0	2	0	1	1	3	1	33	7	14	41	26	74	199	112	87	145	249	165
PL3	PPTG_03562	0	0	0	0	0	0	0	0	0	0	0	0	0	0	0	0	6	2	34	10	16	344	126	254	324	309	249	59	87	57
	PPTG_03599	0	0	0	2	1	1	2	1	2	66	29	19	278	213	41	831	233	1943	2966	101	521	2718	2450	3823	4420	3536	2279	3815	4682	4667
	PPTG_03669	1	0	0	4	14	7	19	16	6	407	147	34	1301	875	483	2416	2138	3536	15721	9833	11014	21709	14615	27944	51573	35872	28547	44155	62592	41876
GH31	PPTG_03687	0	0	0	0	0	0	0	1	0	1	0	0	0	0	0	0	0	0	13	0	1	50	28	52	82	67	80	69	93	70
GH47	PPTG_03696	0	0	0	0	0	0	0	0	0	2	0	0	15	9	7	12	18	35	171	137	132	336	251	436	1009	710	705	1135	1571	1223
	PPTG_03708	0	1	1	1	5	1	2	2	3	31	6	3	146	85	46	163	349	229	849	1535	1462	779	913	1629	709	884	538	1229	1760	1261
GH78	PPTG_03793	0	0	0	0	0	0	0	0	0	0	0	0	0	0	0	0	1	1	400	1	35	1368	385	1759	990	1168	1822	819	1142	1058
GH5	PPTG_03844	0	0	0	0	0	0	0	2	1	4	2	0	9	10	6	15	23	44	529	141	190	702	489	1347	3070	2531	2551	4782	6828	7636
GH5	PPTG_03845	0	0	0	0	0	0	0	0	0	0	0	0	0	0	0	0	0	1	0	0	2	2	0	2	2	0	2	10	12	5
GH5	PPTG_03846	0	0	0	0	0	0	0	0	0	3	0	0	0	2	0	1	6	0	264	41	67	215	174	425	915	654	931	3588	4571	3089
GH5	PPTG_03847	0	0	0	0	0	0	0	0	0	0	0	0	0	0	0	2	1	0	68	3	24	50	23	49	166	116	105	165	209	210
	PPTG_03903	0	0	0	0	0	0	0	0	0	5	2	0	27	22	14	48	13	62	108	153	90	127	76	150	34	19	18	20	44	33
	PPTG_03915	0	0	0	1	3	5	1	9	1	138	37	23	602	326	196	970	716	1852	3475	4415	3752	3977	3073	6354	1398	1038	903	1333	1437	918
	PPTG_03934	0	0	0	0	0	0	1	1	2	45	5	0	95	46	32	165	311	716	4697	2437	3961	6914	5069	11106	15698	14218	17934	32967	49532	46140
	PPTG_03960	0	1	1	1	1	1	1	4	1	27	5	5	78	44	26	133	206	272	1623	880	1215	2434	1811	3227	4262	3774	3742	4514	6840	6275
	PPTG_04011	0	0	0	0	0	0	0	0	0	0	0	0	0	0	0	0	1	1	78	12	19	114	90	248	1090	594	885	1321	1746	1636
	PPTG_04035	414	403	462	443	428	377	359	342	327	411	328	375	413	380	401	582	655	804	2574	1661	1833	3875	2779	4782	6462	5648	5141	7952	10770	10699
	PPTG_04051	0	0	0	7	4	1	5	21	1	264	57	27	621	411	238	1390	1104	1766	7182	4835	4846	11174	6878	13854	25589	19021	13886	19971	29060	17800
	PPTG_04063	0	0	0	0	0	0	0	0	0	18	3	1	54	34	17	101	103	157	913	522	542	1494	894	1763	2693	2291	1899	2061	3017	2008
	PPTG_04100	0	0	0	0	0	0	0	4	0	68	13	3	172	109	54	358	567	874	6021	2799	4270	8817	6518	12330	20489	15578	15798	27063	37523	34741
	PPTG_04112	0	0	0	0	1	1	2	3	0	83	8	6	193	100	54	324	669	770	5290	2366	3217	9739	7023	11272	23740	17764	16356	16782	23679	21924
CBM1	PPTG_04148	0	0	0	1	0	0	1	0	0	9	0	1	37	18	16	84	37	132	197	204	182	250	185	376	99	70	97	51	77	35
	PPTG_04153	0	0	0	4	2	3	2	9	1	198	53	22	482	290	201	913	820	1377	6275	4049	4537	9432	6329	12056	21652	15333	11968	19347	25404	17141
	PPTG_04186	0	0	0	2	9	9	2	14	6	314	95	27	932	576	353	1706	1483	2447	9631	6865	7146	14992	10090	20011	34632	24532	19910	31351	43058	30193
	PPTG_04251	0	0	0	6	1	0	8	8	0	219	59	25	644	365	235	1181	1042	1667	6855	4594	5252	10383	6994	13936	23319	16942	13102	20465	28497	19539
	PPTG_04270	0	0	0	0	0	0	0	0	0	22	0	0	36	16	10	73	291	279	1821	1312	1485	4240	2595	5524	7434	8011	5913	6240	10419	7327
	PPTG_04322	0	0	0	0	0	0	0	0	0	0	0	0	1	0	0	1	2	11	96	22	44	137	86	223	719	441	520	1422	1718	1755
	PPTG_04328	0	0	0	0	0	0	0	0	0	22	1	0	70	81	96	65	17	150	1417	1844	1028	1717	1290	1526	491	399	1471	751	1808	623
	PPTG_04341	0	0	0	0	0	0	0	0	0	1	0	0	0	0	0	0	0	0	45	3	2	73	42	207	859	641	863	3031	3654	1286
	PPTG_04350	0	0	0	2	0	2	5	3	0	83	20	7	321	190	96	592	626	1071	4271	2592	3138	8044	4941	10192	9426	9208	8715	8255	14904	12702
GH72	PPTG_04441	0	0	0	0	0	0	0	0	0	0	0	0	0	0	0	0	0	0	0	0	0	0	0	0	0	0	0	0	0	0
	PPTG_04475	0	0	0	2	0	2	2	4	1	131	36	12	346	224	142	757	672	994	3872	2588	2766	6039	3605	7420	8883	7671	6015	8011	11492	7316
	PPTG_04484	104	104	112	75	67	86	83	75	69	241	114	107	608	413	244	924	1244	1990	8431	5490	7157	14290	10245	19735	21728	19590	18690	21835	33385	31197
GH81	PPTG_04547	0	0	0	0	0	0	0	0	0	0	0	0	0	0	0	0	0	0	0	0	0	0	0	1	1	0	0	0	1	2
GH72	PPTG_04549	0	0	0	0	0	0	0	0	0	0	0	0	0	0	0	0	0	0	0	0	0	0	0	0	2	2	0	3	2	1
GH5	PPTG_04558	0	0	0	0	0	0	1	0	0	10	2	0	12	12	7	24	61	82	736	271	409	1027	794	1499	3040	2577	2622	5941	7928	8120
CBM1	PPTG_04643	0	0	0	0	0	0	0	0	0	0	0	0	0	0	0	0	0	0	166	6	7	128	90	283	897	841	1218	1022	1659	1828
	PPTG_04665	0	0	0	0	0	0	0	1	0	20	6	1	54	38	23	134	219	326	1614	824	1168	2309	1704	3256	4337	3154	3365	6414	8679	8385
CE2	PPTG_04697	0	0	0	0	0	0	0	0	0	1	0	0	2	3	2	11	8	16	69	48	66	127	84	175	446	309	239	323	490	322
	PPTG_04703	0	0	0	10	5	6	13	19	11	537	150	49	1826	1062	659	3283	2703	4526	17566	11647	12828	26563	16038	33151	28495	26962	24755	24862	40888	30550
	PPTG_04728	0	0	0	4	1	4	10	5	5	278	69	19	742	514	267	1444	1269	2099	8389	5945	6328	13764	9195	18133	32603	23992	18828	28535	40756	28171
	PPTG_04762	0	0	0	0	0	0	0	0	0	0	0	0	0	3	5	1	2	8	205	38	102	133	63	101	424	182	167	1527	1607	1604
PL3	PPTG_04818	0	0	0	0	0	0	1	0	0	5	2	1	20	9	2	40	19	57	155	134	126	312	190	413	519	374	302	201	303	226
	PPTG_04831	11	15	10	19	19	15	15	14	14	16	16	16	11	18	6	16	25	68	427	80	130	917	606	1311	2562	2011	2728	1504	2365	2355
GH17	PPTG_04856	0	0	0	0	0	0	0	0	0	1	0	0	0	0	0	6	4	4	22	9	5	34	29	49	235	109	86	215	200	149
	PPTG_04907	0	0	0	0	0	0	0	0	0	1	0	0	0	0	0	1	2	4	150	16	20	148	188	379	4282	1835	3366	2026	2762	2103
	PPTG_04926	0	0	0	3	7	3	0	5	1	184	66	15	555	360	219	1212	947	1490	6651	3960	4270	9972	6198	11796	23380	17182	13832	20278	28313	19053
GH1	PPTG_04933	0	0	0	0	0	0	0	0	0	0	0	0	0	0	0	0	0	2	81	2	5	135	33	123	83	103	179	273	270	232
	PPTG_05022	0	0	0	0	0	0	0	1	1	78	16	3	132	86	54	384	424	894	4358	2075	2636	7758	5024	9301	18697	14986	15880	13041	19848	21351
	PPTG_05035	0	0	0	0	0	0	0	0	0	0	0	0	0	6	0	4	0	2	118	24	79	46	25	76	134	119	83	1082	1411	2267
	PPTG_05053	0	0	1	0	0	0	0	0	0	1	1	0	3	1	0	8	10	15	91	61	69	173	144	254	610	373	409	540	776	638
PL4	PPTG_05070	0	0	0	0	0	0	0	0	0	0	0	0	0	0	0	0	0	0	0	2	0	0	0	0	1	1	0	3	1	1
PL4	PPTG_05071	0	0	0	0	0	0	0	0	0	0	0	0	0	0	0	0	0	0	0	0	0	0	0	0	0	0	0	0	0	1
PL4	PPTG_05072	0	0	0	0	0	0	1	0	0	5	2	0	27	21	10	33	8	79	101	129	79	107	82	186	49	32	21	32	49	19
PL4	PPTG_05073	0	0	0	0	0	0	0	0	0	0	0	0	0	0	0	0	0	0	11	0	2	19	14	17	27	14	36	11	8	9
PL4	PPTG_05074	0	0	0	0	0	1	0	2	0	24	9	1	121	55	39	163	130	378	572	865	600	624	497	983	261	212	173	164	206	190
GH17	PPTG_05079	0	0	0	0	0	0	0	0	0	7	0	0	0	0	0	0	12	0	382	83	167	870	443	1094	1524	1354	1156	537	996	572
PL4	PPTG_05103	0	0	0	0	0	0	0	1	0	10	2	0	33	11	13	55	49	108	133	241	125	178	162	303	69	76	44	27	45	43
PL1	PPTG_05117	0	0	0	0	0	0	0	0	0	0	0	0	0	0	0	0	0	0	0	0	0	0	0	1	0	0	0	2	0	1
	PPTG_05148	0	0	0	0	0	0	0	0	0	15	2	0	3	0	1	14	9	22	1626	111	252	3098	1517	3465	5851	4200	5048	3762	6032	4599
	PPTG_05242	0	0	0	0	0	0	0	0	0	3	0	0	0	1	9	0	0	4	517	41	134	44	35	93	1012	407	540	4604	6574	6055
CE8	PPTG_05287	0	0	0	0	0	0	0	0	0	4	3	0	40	19	16	52	12	83	82	233	82	119	68	138	53	34	38	34	47	38
	PPTG_05294	0	0	0	0	0	0	0	0	0	0	0	0	0	0	0	0	0	0	11	3	6	28	13	37	1503	570	206	2111	4104	2162
	PPTG_05308	68	53	50	31	51	39	48	57	35	66	64	39	174	95	81	220	270	389	1415	1148	1426	1913	1635	2550	2276	2240	2023	2230	3587	2874
	PPTG_05319	0	0	0	7	5	1	3	14	2	241	72	27	736	442	277	1305	1349	2100	7985	5540	6391	12122	8263	15885	21967	17409	14440	21952	30773	21517
	PPTG_05351	0	0	0	0	0	0	0	0	0	11	0	0	5	2	1	22	40	75	1659	276	610	3923	2177	4098	5427	3884	4419	3310	5725	4310
	PPTG_05402	0	0	0	0	0	0	0	0	0	16	0	0	0	0	0	1	0	2	1551	15	37	3560	960	4233	7576	3604	9780	4402	5655	2695
	PPTG_05406	0	0	0	0	0	0	0	0	0	0	0	0	1	0	0	2	0	1	15	2	8	23	15	34	108	119	121	1121	1109	547
	PPTG_05407	0	0	0	0	0	0	0	0	0	0	0	0	0	0	0	0	0	0	15	0	6	24	16	39	195	148	194	1276	1437	838
	PPTG_05435	0	0	0	2	0	0	0	0	1	37	9	2	75	66	42	129	222	334	1555	812	966	2765	1908	3419	7422	7010	4976	5072	7597	6031
	PPTG_05443	0	0	0	0	0	0	0	0	0	10	0	0	0	0	0	0	9	18	1101	66	186	1903	932	2096	5953	4284	4210	4378	6394	5042
	PPTG_05458	0	0	0	4	3	2	1	1	3	212	40	13	575	318	236	1039	855	1377	6817	4176	4691	10143	6383	12820	24934	16203	12650	22477	28257	20009
	PPTG_05470	0	0	0	0	0	0	0	0	0	2	0	0	0	0	0	0	6	13	243	22	32	647	390	1025	5001	3264	3661	1902	2767	2071
CBM50	PPTG_05472	0	0	0	0	0	0	0	0	0	0	0	0	0	0	0	0	0	0	2	0	0	0	0	1	1	0	0	2	5	8
	PPTG_05483	0	0	0	0	0	1	0	1	0	18	5	2	27	21	7	54	49	86	645	300	386	916	640	1303	5639	2991	2193	5225	6212	4972
	PPTG_05518	0	0	0	0	0	0	0	0	0	2	0	0	2	0	0	1	0	2	262	9	11	380	201	829	8938	3478	4311	6752	8226	5186
	PPTG_05654	85	69	75	43	53	52	57	60	52	39	48	68	37	42	64	43	57	55	43	46	46	36	33	24	13	28	26	17	25	36
CBM1	PPTG_05659	0	0	0	0	0	0	0	0	0	0	0	0	0	0	0	0	0	0	32	9	10	32	9	42	216	165	126	307	462	331
CBM1	PPTG_05666	0	0	0	0	0	0	0	0	0	0	0	0	0	0	0	0	0	0	0	0	0	0	0	0	1	0	0	0	0	1
	PPTG_05682	0	0	0	10	3	2	0	15	2	231	47	22	544	350	222	1219	970	1572	6323	4372	4586	10028	6354	12447	25994	18187	14099	21803	30025	20751
	PPTG_05765	0	0	0	0	0	0	0	0	0	0	0	0	0	1	2	1	9	2	169	91	147	245	267	359	627	518	739	1420	2562	1810
	PPTG_05779	0	0	0	0	0	0	0	0	0	24	0	0	8	2	1	9	38	84	2030	284	633	5037	3271	5989	8899	7089	8824	4951	8684	7493
GH5	PPTG_05786	0	0	0	0	0	0	0	0	0	2	0	0	3	4	3	2	23	14	115	94	156	111	117	140	215	174	75	161	185	144
GH5	PPTG_05787	0	0	0	0	0	0	0	0	0	0	0	0	3	0	1	1	2	0	17	10	13	9	9	27	34	29	41	47	96	95
GH5	PPTG_05788	0	0	0	0	0	0	0	0	0	0	0	0	1	0	0	0	0	0	0	0	1	1	1	1	5	1	6	10	8	4
GH1	PPTG_05794	0	0	0	0	0	0	0	0	0	1	0	0	0	0	0	0	2	22	612	15	56	1060	676	1325	913	1319	1929	1396	2128	1602
GH3	PPTG_05809	0	0	0	0	0	0	0	0	0	0	0	0	0	0	0	0	0	0	0	0	0	0	0	1	0	1	1	1	3	2
	PPTG_05824	0	0	0	0	0	0	0	0	0	1	0	0	0	0	0	0	0	0	69	1	1	78	66	160	640	432	560	318	494	386
CBM1	PPTG_05833	0	0	0	0	1	0	0	0	0	3	0	0	2	7	0	20	14	31	434	139	197	909	492	1472	4303	2666	3319	6856	9223	4738
CBM1	PPTG_05834	0	0	0	0	0	0	0	0	0	0	0	0	0	0	0	0	0	0	10	0	3	10	1	32	76	14	100	585	779	555
PL3	PPTG_05840	0	0	0	0	0	0	0	0	0	1	0	1	2	4	3	4	2	7	25	61	16	47	7	45	3	6	13	5	10	7
GH3	PPTG_05877	0	0	0	0	0	0	0	0	0	0	1	0	0	0	0	1	16	30	204	17	55	689	297	530	553	668	540	338	510	496
PL3	PPTG_05881	0	0	0	0	0	0	0	0	0	0	0	0	0	0	0	1	0	4	0	0	1	5	8	6	7	3	6	0	2	3
	PPTG_05917	0	0	0	0	0	0	0	0	0	0	0	0	0	0	0	0	0	1	24	1	1	20	13	19	198	105	105	514	651	474
GH109	PPTG_05919	0	0	0	0	0	0	0	0	0	2	0	0	3	0	0	4	4	13	111	25	29	310	242	378	385	508	383	328	489	470
GH109	PPTG_05920	0	0	0	0	0	0	0	0	0	5	0	0	2	1	0	3	23	20	307	34	94	794	499	889	601	775	796	608	945	758
GH109	PPTG_05921	0	0	0	0	0	0	0	0	0	10	2	0	2	3	7	7	127	75	603	177	379	1816	1224	1730	1778	2099	1563	1494	2667	2032
GH109	PPTG_05922	0	0	0	0	0	0	0	0	0	0	0	0	0	0	0	0	41	24	176	11	39	855	809	1055	1560	2290	1753	1229	1712	1955
	PPTG_05960	0	0	0	0	0	0	0	0	0	0	0	0	0	1	1	0	0	0	24	1	18	7	3	16	153	66	42	995	957	1209
	PPTG_05967	0	0	0	0	0	0	0	0	0	0	1	0	0	0	1	1	1	1	88	15	43	64	36	75	197	104	216	1137	1328	1449
	PPTG_05993	0	0	0	0	0	0	0	0	0	4	2	1	48	23	20	40	6	77	214	593	302	357	151	379	30	20	81	39	64	17
	PPTG_06007	0	0	0	0	1	0	0	0	0	12	4	0	46	25	17	66	194	196	1328	611	1134	2552	1906	3637	6399	5503	5789	10238	14216	14112
	PPTG_06015	0	0	0	0	0	0	0	0	0	1	0	0	0	0	0	0	0	0	49	5	5	3	2	23	489	513	459	4226	5445	7928
	PPTG_06043	0	0	0	4	0	1	5	13	3	218	58	19	710	426	252	1358	1220	1934	8474	5412	6018	13013	8120	16465	37302	24143	17758	30661	40076	26791
CBM1	PPTG_06045	0	0	0	0	0	0	0	0	0	32	0	0	4	0	2	15	155	87	4345	971	2455	5734	5084	9428	13167	12278	17197	29689	39893	43590
GH85	PPTG_06070	0	0	0	0	0	0	0	0	0	0	0	0	7	4	0	3	9	3	51	35	36	62	51	75	151	113	110	101	166	155
	PPTG_06084	0	0	0	0	0	0	0	0	0	4	0	0	1	1	1	0	1	1	125	17	19	145	97	325	1120	658	969	1288	1693	1458
GH72	PPTG_06144	0	0	0	0	0	0	0	0	0	1	0	0	0	3	1	1	89	74	517	391	686	1303	1127	1888	2613	2381	2252	2303	4049	2839
GH5	PPTG_06145	0	0	0	0	0	0	0	0	0	1	0	0	1	2	0	1	13	11	135	69	87	304	214	427	778	576	529	465	832	595
	PPTG_06157	0	0	0	0	0	0	0	0	0	3	0	0	0	0	0	1	1	9	250	22	29	412	160	918	3059	3051	2249	2925	3250	6685
	PPTG_06192	0	0	0	5	3	4	9	11	1	247	70	32	740	461	253	1465	1327	2039	8952	5440	5912	12940	8318	16329	20758	17796	13807	20560	29932	19604
	PPTG_06210	0	0	0	0	0	0	0	0	0	0	0	0	0	0	0	0	1	2	418	18	32	460	310	698	1867	1257	2049	1315	1907	1825
CE8	PPTG_06231	0	0	0	0	0	0	0	0	0	0	0	0	0	0	0	0	0	0	0	1	1	2	4	3	0	3	0	0	2	0
CE8	PPTG_06233	0	0	0	0	0	0	0	0	0	0	0	0	0	0	0	0	0	0	0	0	0	0	0	0	0	0	0	0	0	0
CE8	PPTG_06239	0	0	0	0	0	0	0	1	0	7	1	1	28	23	20	60	70	121	460	522	512	745	468	737	199	332	266	135	292	181
CE8	PPTG_06240	0	0	0	0	0	0	0	0	0	0	0	0	0	0	0	0	0	0	0	0	0	0	0	0	0	0	1	0	0	0
CE8	PPTG_06241	0	0	0	0	0	0	0	0	0	0	0	0	0	0	0	0	0	0	0	0	0	0	0	0	0	0	0	0	0	0
	PPTG_06269	0	0	0	0	1	0	0	0	2	79	15	6	207	121	87	439	462	808	3845	2096	2717	6510	4450	8636	10366	9176	8454	8678	13805	12007
CE8	PPTG_06271	0	0	0	0	0	0	0	0	0	0	0	0	1	2	0	3	2	4	10	26	5	3	8	16	1	0	3	3	7	2
	PPTG_06287	0	0	0	0	0	0	0	1	0	1	0	0	2	2	0	3	14	8	142	75	176	188	193	433	783	722	779	2751	4888	5469
CE8	PPTG_06288	0	0	0	0	0	0	0	0	0	0	0	0	3	1	0	1	0	1	0	2	4	3	4	6	20	6	5	6	17	17
	PPTG_06371	0	0	0	5	7	2	7	6	3	218	95	19	720	472	249	1404	1116	1905	7510	5029	5424	11298	7445	14601	24938	17597	13578	21228	29048	18527
	PPTG_06499	1	0	0	0	0	0	0	0	0	1	0	0	6	3	3	9	15	18	106	64	109	140	112	219	284	211	186	223	300	263
	PPTG_06508	0	0	0	0	0	0	0	0	0	3	0	0	2	1	3	4	6	8	155	53	102	166	139	312	1024	688	684	3688	4063	6230
	PPTG_06544	0	0	0	0	0	0	0	0	0	0	0	0	0	0	0	0	0	2	41	2	3	144	33	113	229	104	413	699	905	368
	PPTG_06713	0	0	0	0	0	0	0	0	1	15	0	0	8	2	1	12	40	44	1305	376	716	3963	2220	3952	3219	3441	3779	2432	4581	3572
CE1	PPTG_06868	0	0	0	0	0	0	0	0	0	0	0	0	0	0	0	0	0	0	0	0	0	2	0	1	1	1	1	1	2	2
	PPTG_06881	1	0	0	0	0	1	0	0	0	6	3	0	8	7	3	17	37	50	220	135	181	371	327	562	1152	759	773	1084	1557	1446
GH7	PPTG_07012	0	0	0	0	0	0	0	0	0	0	0	0	0	0	0	0	0	0	0	0	0	0	0	0	0	0	0	0	1	1
GH7	PPTG_07017	0	0	0	1	0	2	0	1	0	6	5	0	54	37	27	101	28	119	184	262	163	193	109	319	75	24	76	46	113	29
	PPTG_07024	0	0	0	0	0	1	0	4	1	104	25	5	313	148	92	616	654	1006	4966	2838	3293	8794	5648	10865	18702	14844	13461	14203	22157	17893
	PPTG_07042	0	0	0	0	0	0	0	0	0	8	1	0	1	1	0	3	36	61	937	251	465	1674	1229	2134	5453	4049	4218	5199	7925	6580
	PPTG_07051	0	0	0	0	0	1	2	3	0	54	18	3	194	107	64	371	407	576	1835	1238	1413	3111	2180	3747	2917	3095	1897	2850	4137	2938
	PPTG_07085	0	0	0	2	1	1	2	5	6	158	44	15	503	264	189	933	775	1289	5098	3241	3585	7599	4972	9467	17882	13256	10396	14933	21128	14725
CE13	PPTG_07123	0	0	0	0	0	0	0	0	0	0	0	0	0	0	0	0	0	0	1	0	0	0	4	3	7	10	3	2	0	1
	PPTG_07128	0	0	1	0	1	0	0	0	0	5	1	1	20	14	4	27	41	60	339	175	217	484	416	629	1236	919	917	1123	1620	1519
	PPTG_07145	0	0	0	0	0	0	1	2	0	43	6	2	81	47	32	152	137	256	1565	845	862	1803	1160	2773	7829	5055	5266	13200	17813	16731
	PPTG_07169	0	0	0	0	0	2	4	5	1	94	36	7	333	190	135	595	361	935	1847	2577	2203	1672	1703	3456	726	674	824	764	1339	559
PL3	PPTG_07180	0	0	0	0	0	0	0	0	0	0	0	0	2	0	0	0	0	3	1	1	3	3	2	3	2	6	0	3	0	0
PL3	PPTG_07181	0	0	0	0	0	0	0	0	0	0	0	0	0	1	0	5	0	2	2	6	1	7	7	7	4	0	1	1	0	0
CE5	PPTG_07182	0	0	0	0	0	0	0	0	0	0	0	0	0	0	0	0	0	0	8	0	0	22	15	31	99	80	91	77	100	40
	PPTG_07299	0	0	0	3	1	5	4	6	1	162	31	15	417	255	182	730	691	1131	5344	3320	3762	7135	4949	9190	16418	11762	8842	14597	18861	12747
	PPTG_07300	0	0	0	2	2	0	1	2	0	41	12	3	115	78	51	207	243	461	2438	1150	1420	3988	2641	5171	8115	7137	5980	6500	9427	8289
	PPTG_07363	0	0	0	0	0	0	0	1	0	4	0	0	3	0	0	0	12	8	267	55	173	261	235	421	713	664	1086	3243	3786	5017
CE8	PPTG_07616	0	0	0	1	0	0	0	0	1	4	3	1	20	10	4	31	5	31	56	95	52	43	35	74	22	10	13	12	34	7
	PPTG_07625	0	0	0	0	0	0	0	0	0	16	0	0	0	0	0	0	242	15	1208	413	722	4384	2825	2783	1752	3167	1320	1034	1620	1403
GH30	PPTG_07665	0	0	0	0	0	0	0	0	0	9	0	1	4	6	0	10	14	13	1103	73	125	1668	939	1823	3002	2763	2351	1267	2044	1539
GH10	PPTG_07666	0	0	0	1	0	0	0	0	0	6	0	0	7	0	4	14	20	39	139	81	89	279	204	373	337	345	256	101	159	106
GH17	PPTG_07724	0	0	0	0	0	0	0	0	0	5	0	0	3	3	1	4	7	9	485	61	85	797	312	620	1164	922	870	871	1054	797
	PPTG_07733	0	0	0	2	0	0	0	1	0	51	2	1	110	67	38	182	404	497	2840	1368	1778	5394	3374	6321	5120	5724	3608	2675	4531	3671
	PPTG_07754	0	0	0	0	0	0	0	0	0	0	0	0	0	0	0	0	1	0	32	10	11	30	19	78	302	253	204	1597	2769	935
WS021	PPTG_07764	0	0	0	10	11	8	9	31	3	595	135	53	1772	1071	574	2954	2675	4481	19488	12600	14365	29121	19714	38782	70616	47590	38818	63220	84912	57871
GH31	PPTG_07818	0	0	0	0	0	0	1	3	0	10	3	3	41	17	15	70	96	163	708	439	508	1136	849	1392	1950	1596	1401	1594	2561	2059
	PPTG_07839	0	0	0	0	0	0	0	0	0	1	0	0	1	1	0	1	24	19	293	98	142	499	326	623	2376	1247	1318	1805	2723	1796
GH105	PPTG_07904	0	0	0	0	0	0	0	0	0	16	8	1	134	63	45	119	46	171	418	1029	548	498	366	698	96	125	148	78	201	65
CBM1	PPTG_07987	0	0	0	0	0	0	0	0	0	0	0	0	0	0	0	0	0	0	0	0	0	0	0	0	0	2	0	2	5	7
	PPTG_08001	0	0	0	0	0	0	0	0	0	8	0	0	3	9	8	1	8	17	973	165	547	148	124	198	1504	477	438	6431	8092	7009
CE8	PPTG_08020	0	0	0	0	0	0	0	0	0	0	0	0	1	1	1	0	1	2	13	16	16	37	4	18	3	0	7	3	4	1
CE12	PPTG_08049	0	0	0	0	0	0	0	0	0	2	0	0	5	1	1	6	10	14	32	21	33	49	50	69	66	45	51	63	69	80
CE12	PPTG_08050	0	0	0	0	0	0	0	0	0	0	0	0	0	1	1	1	2	1	6	2	4	6	3	18	20	16	13	16	36	19
CE12	PPTG_08051	0	0	0	0	0	0	0	0	0	1	0	0	2	6	0	3	17	16	149	76	120	164	112	204	366	290	281	594	1028	502
CE12	PPTG_08052	0	0	0	0	0	0	0	0	0	1	0	0	1	2	0	2	18	7	51	24	45	110	71	148	129	121	144	152	236	125
CE12	PPTG_08053	0	0	0	0	0	0	0	0	0	0	1	0	0	1	0	1	0	2	6	6	7	10	4	10	21	8	14	19	38	18
CE12	PPTG_08054	0	0	0	0	0	0	0	0	0	0	0	0	1	1	4	3	9	4	97	45	51	154	101	218	356	341	332	420	752	538
	PPTG_08061	0	0	0	2	0	1	0	3	0	53	9	4	136	71	40	285	330	458	2742	1334	1690	4774	3046	5800	10356	8665	6988	7776	11344	8838
GH13	PPTG_08078	0	0	0	0	0	0	0	0	0	0	0	0	3	0	0	2	0	5	3	5	1	5	2	6	10	6	2	8	10	10
	PPTG_08107	12	6	15	5	6	6	6	6	3	15	8	16	34	25	11	46	67	94	213	226	201	266	242	418	288	262	190	191	293	262
	PPTG_08170	0	0	0	0	0	0	0	0	0	0	0	0	0	0	0	0	2	3	37	2	8	186	127	267	815	763	477	922	2176	2485
	PPTG_08202	0	0	0	1	1	0	0	4	0	35	13	8	102	65	32	188	68	210	325	290	289	172	144	315	66	77	77	65	140	42
	PPTG_08245	0	0	0	2	4	3	5	4	0	171	44	17	524	238	180	991	1193	1995	7923	5471	5993	13880	9263	16821	13300	12451	11615	9598	16915	11575
	PPTG_08251	0	0	0	0	1	0	0	0	0	22	3	3	43	26	11	111	164	202	1293	613	862	2302	1578	2910	4782	3852	3543	4604	6309	5842
Ubiquitin-conjugating enzyme	PPTG_08273	0	0	0	0	0	0	2	0	0	50	17	4	149	93	44	287	367	489	2257	1412	1592	4031	2764	4787	6762	5745	4724	5971	8226	6626
	PPTG_08290	0	0	0	0	0	0	0	1	1	24	12	1	71	50	34	150	180	250	1501	857	966	2478	1505	3127	6230	4467	3754	4742	6808	4734
	PPTG_08294	0	0	1	0	0	0	0	0	0	0	0	0	12	5	3	14	26	50	226	136	146	454	338	669	1440	1031	964	1065	1710	1348
	PPTG_08299	0	0	0	2	4	0	7	4	4	158	31	9	503	297	192	976	772	1205	6240	3867	4216	8967	5565	11172	23319	14699	11041	20063	26102	17815
	PPTG_08333	0	0	0	1	1	2	1	2	1	88	27	13	283	196	123	508	466	791	3208	1990	2357	4315	3057	5895	7858	5799	5186	7976	11242	7790
	PPTG_08373	0	0	1	0	1	0	0	0	1	33	13	2	97	70	37	154	174	285	954	742	857	1298	1028	1797	1673	1629	1225	1192	2175	1474
	PPTG_08403	0	0	0	0	0	0	0	0	0	35	0	0	0	0	0	7	1	523	4484	195	588	13730	9618	17020	8164	17440	15467	3368	9032	6491
	PPTG_08453	11	5	10	13	7	5	13	11	11	11	15	14	42	20	19	49	98	112	330	271	318	554	467	809	936	910	740	624	962	1040
	PPTG_08457	0	0	0	0	0	0	0	0	0	24	0	0	5	2	0	16	39	81	1798	227	622	3990	2046	3877	4011	3039	3545	3198	5627	4568
	PPTG_08465	18	19	27	21	15	13	27	33	23	62	47	34	115	100	72	154	214	278	829	704	794	1467	1176	2071	1730	1707	1539	1427	2365	2174
	PPTG_08466	1	0	2	2	1	1	1	1	1	4	3	2	20	11	11	29	21	24	157	98	105	263	179	320	515	358	282	386	596	535
	PPTG_08480	0	0	0	0	0	0	0	0	0	0	0	0	0	0	0	1	0	1	57	7	7	76	40	138	808	409	472	673	1158	810
	PPTG_08498	0	1	1	2	0	0	1	0	1	2	1	0	0	0	0	0	0	0	45	18	10	54	37	83	313	190	200	358	616	362
	PPTG_08506	1	3	0	0	2	1	5	0	1	1	5	1	3	0	2	1	4	3	3	1	3	1	2	3	7	2	1	6	10	8
GH30/CBM13	PPTG_08507	0	0	0	0	0	0	0	0	0	2	1	1	5	2	3	9	25	21	176	122	129	258	158	280	595	500	483	996	1801	1060
GH30/CBM13	PPTG_08508	0	0	0	1	0	0	0	1	0	14	2	1	34	13	12	55	158	170	1333	648	881	2103	1534	2709	5653	4602	4309	5123	7964	6348
GH30/CBM13	PPTG_08509	0	0	0	0	0	0	0	0	0	10	3	0	11	11	6	34	62	56	261	236	236	520	430	724	864	711	619	648	1100	691
GH30/CBM13	PPTG_08511	0	0	0	0	0	0	0	0	0	2	0	0	0	0	0	0	2	3	125	17	25	339	177	1063	1556	1295	1243	1189	1813	1284
GH3	PPTG_08568	0	0	0	0	0	0	0	0	0	2	0	1	2	0	2	3	4	10	38	28	22	75	36	94	216	155	101	115	141	139
	PPTG_08583	0	0	0	0	0	0	0	0	0	2	0	0	0	1	0	2	7	5	126	36	46	282	246	692	5306	2893	2739	1756	2714	2706
phospholipase A2	PPTG_08636	0	0	0	0	0	0	0	0	0	5	2	1	15	5	8	24	26	30	189	134	141	276	183	349	431	367	303	589	784	610
	PPTG_08664	0	0	0	0	0	0	2	0	0	0	0	0	13	2	5	11	7	44	22	40	17	46	51	81	21	11	10	2	5	11
	PPTG_08665	0	0	0	0	0	0	0	0	0	5	1	0	19	13	2	21	20	52	70	85	73	82	75	160	25	30	25	9	15	10
	PPTG_08671	0	0	0	0	0	0	0	0	0	9	1	0	37	10	6	99	290	332	1486	983	1348	3323	2323	3695	3907	3488	3156	3735	5073	3850
PL3	PPTG_08734	0	0	0	0	0	0	0	0	0	0	0	0	1	0	0	0	1	0	5	3	7	7	6	8	2	4	4	5	4	1
	PPTG_08768	0	0	0	0	0	0	0	0	0	8	0	1	4	7	1	10	45	72	1032	409	541	1123	821	1590	4114	2961	3040	8908	13240	13115
	PPTG_08778	0	0	0	0	0	0	0	1	0	0	0	0	0	0	0	0	0	0	11	1	0	24	17	72	2013	744	1216	927	1340	1239
	PPTG_08789	0	0	0	0	0	1	0	0	0	5	3	1	44	24	12	31	22	72	130	208	161	141	91	170	37	22	33	18	38	18
	PPTG_08792	0	0	0	2	0	0	1	1	0	16	1	2	33	24	7	60	79	122	1278	449	705	2008	1313	2383	5422	3715	3732	6198	8967	6637
GH16	PPTG_08818	0	0	0	0	0	0	0	0	0	0	0	0	0	0	0	0	0	0	0	1	0	1	1	1	6	1	3	3	8	6
	PPTG_08876	0	0	0	0	0	0	0	0	0	7	0	0	1	1	0	10	2	43	534	43	72	895	438	1179	2840	1639	3429	2882	4479	3971
CE5	PPTG_08907	0	0	0	0	0	0	0	0	0	2	1	0	0	0	0	0	1	1	20	5	11	36	25	46	112	78	91	123	216	185
CBM32	PPTG_08920	0	0	0	0	0	0	0	0	0	2	1	1	6	9	2	18	25	37	147	91	107	217	140	285	521	355	312	419	655	506
CBM47	PPTG_08934	0	0	0	0	0	0	0	0	0	0	0	0	0	0	0	0	0	0	0	1	0	0	0	0	0	0	0	8	4	0
	PPTG_08955	0	0	0	0	0	0	0	0	0	21	0	0	0	1	0	7	100	12	3201	301	579	6327	3134	6839	6823	6801	5015	2096	4018	2978
	PPTG_08985	0	0	0	0	0	0	0	0	0	20	0	0	4	4	8	16	58	50	1345	273	462	1706	1154	1832	9031	4871	4177	11941	14054	14892
	PPTG_08986	0	0	0	0	0	0	0	1	0	31	1	0	15	10	20	37	131	128	2641	672	1195	3696	2778	4573	13338	8595	8768	19426	25313	33409
	PPTG_08989	0	0	0	0	0	0	0	0	0	5	0	0	9	3	1	5	14	12	516	129	239	854	445	1004	3311	2417	3622	11803	12412	28515
	PPTG_09046	0	0	0	0	0	0	1	0	0	23	6	7	110	72	34	170	235	416	1656	1028	1278	2629	1917	3551	4160	3451	2996	2956	4483	3453
	PPTG_09080	0	0	0	1	1	0	0	2	0	59	4	1	72	55	29	194	552	517	4158	1871	2273	9518	6462	11531	10200	12998	8405	5054	9316	7489
	PPTG_09123	0	0	0	0	0	0	0	2	0	33	9	0	97	60	25	210	236	356	1731	906	1067	3157	2044	3967	6954	6776	4771	4534	7213	5380
	PPTG_09132	0	0	0	7	4	5	5	10	4	244	73	25	741	442	270	1403	1169	1902	8441	4977	5597	12746	8019	16108	29094	20998	17472	26130	36634	24755
	PPTG_09141	0	1	0	3	0	4	1	0	0	3	2	0	8	7	4	30	123	139	326	199	273	1351	860	1744	2238	1940	1230	489	686	382
GH72	PPTG_09208	0	0	0	0	0	0	0	0	0	2	0	0	6	0	0	12	10	8	124	40	56	146	96	168	620	426	286	644	848	578
GH30	PPTG_09210	0	0	0	0	0	0	0	0	0	1	0	0	1	2	2	4	4	17	65	30	54	88	53	113	163	125	123	190	315	340
GH30	PPTG_09211	0	0	0	0	0	0	0	2	0	10	2	0	40	18	23	56	43	141	301	295	326	285	245	470	170	139	116	435	626	1011
GH30	PPTG_09212	0	0	0	0	0	0	0	0	0	0	0	0	0	0	0	1	5	0	86	12	18	173	99	274	274	263	266	121	257	174
GH30	PPTG_09214	0	0	0	0	0	0	0	0	0	1	0	0	2	0	1	1	4	3	20	11	8	30	13	27	65	39	36	33	57	38
GH30	PPTG_09215	0	0	0	0	0	0	0	0	0	9	0	0	7	12	7	29	150	97	1099	355	501	2345	1566	3327	2228	2504	1673	805	1433	1327
GH30	PPTG_09216	0	0	0	0	0	0	0	0	0	0	0	0	0	0	0	0	0	2	192	6	15	209	139	555	5915	1327	4343	3743	6071	2838
GH30	PPTG_09217	0	0	0	0	0	0	0	0	0	0	0	0	1	0	0	0	4	0	26	4	7	28	17	46	208	59	78	129	200	133
	PPTG_09226	119	144	93	70	101	64	87	102	112	104	112	106	136	139	136	197	215	310	896	530	611	1200	1018	1526	889	1262	1016	785	2053	2533
CBM50	PPTG_09231*	0	0	0	0	0	0	0	0	0	0	0	0	0	0	0	0	0	0	0	0	0	0	0	0	0	0	0	0	0	0
CBM50	PPTG_09232*	0	0	0	0	0	0	0	0	0	0	0	0	2	0	0	0	0	0	2	0	1	2	0	2	0	0	0	0	0	0
GH18	PPTG_09238	0	0	0	0	0	0	0	0	0	5	0	1	6	2	1	11	18	33	227	86	144	379	284	509	990	837	779	1026	1532	1415
	PPTG_09250	0	0	0	0	0	0	0	0	0	66	1	1	37	15	12	61	774	720	6063	2662	4003	13815	10040	18224	24612	21946	20837	15199	24284	20743
	PPTG_09295	0	0	0	0	0	0	0	0	0	8	1	0	0	0	0	0	0	0	872	9	45	2164	893	2622	11162	6672	10533	3029	4084	1522
	PPTG_09335	0	0	0	0	0	0	0	0	0	1	2	0	0	0	0	1	0	0	67	1	2	84	77	265	8610	2270	4368	3817	5300	4650
GH31	PPTG_09365*	0	0	0	0	0	0	0	0	0	2	0	0	0	0	0	0	2	5	203	14	27	460	274	662	479	764	1019	185	370	419
GH31	PPTG_09366*	0	0	0	0	0	0	0	0	0	0	0	0	0	0	0	0	0	2	12	7	4	28	15	27	123	80	58	91	153	122
	PPTG_09375	0	0	0	0	0	0	0	0	0	2	1	0	7	1	0	3	178	104	653	507	1075	1869	1344	2369	1382	1677	1440	1256	1892	1423
	PPTG_09412	0	0	0	0	0	0	0	0	0	5	0	0	0	0	0	3	0	6	777	7	18	723	376	659	9673	4175	5382	2695	4000	2625
PL1	PPTG_09460	0	0	0	0	0	0	0	0	0	0	0	0	0	0	0	0	0	0	0	2	0	5	4	4	21	16	4	17	18	18
	PPTG_09489	0	0	0	0	0	0	0	0	0	7	0	0	0	0	0	1	0	20	565	16	21	674	451	1168	2717	2267	3218	1282	2123	1774
	PPTG_09490	0	0	0	0	0	2	0	0	0	0	0	0	0	0	0	0	0	1	98	4	1	6	10	53	1546	352	756	1485	2777	3757
	PPTG_09496	0	0	0	0	0	0	0	0	0	36	5	2	85	71	36	294	269	424	1247	1334	1362	2419	1604	2854	2202	2062	1745	1319	1782	1058
	PPTG_09516	0	0	0	0	3	0	1	2	0	84	24	6	242	156	85	400	363	620	1987	1631	1719	2848	2111	4040	4109	3865	2766	2833	4352	3109
	PPTG_09574	0	0	0	1	0	1	1	2	1	60	12	3	125	64	46	205	257	345	2632	1252	1523	2844	1921	3180	5765	4356	4200	9973	14692	13434
	PPTG_09624	0	0	0	1	0	0	0	0	0	14	1	0	10	1	0	21	43	81	1352	207	520	3195	1463	2997	3104	2431	2736	1859	3600	2746
	PPTG_09645	0	0	2	7	0	3	2	2	2	23	21	6	123	88	41	177	287	207	574	712	699	934	799	1500	1041	1029	907	942	1448	1337
GH3	PPTG_09662	0	0	0	0	0	0	0	0	0	0	0	0	0	0	0	0	0	0	1	0	0	0	0	0	2	0	0	0	1	2
	PPTG_09688	1	0	0	0	1	1	5	5	1	202	40	11	514	325	196	1016	892	1368	5705	3668	3845	9342	5878	11709	27939	18594	13971	21610	29481	19488
CBM13	PPTG_09699	0	0	0	0	0	0	0	0	0	3	0	0	0	0	0	1	11	11	122	24	35	404	190	390	692	640	634	572	764	415
GH17/CBM13	PPTG_09700	0	0	0	0	0	0	0	0	0	0	1	0	8	2	2	21	9	33	95	43	73	154	78	161	222	159	147	102	208	85
GH17	PPTG_09701	0	0	0	0	0	0	2	0	0	0	0	0	6	3	1	12	7	34	78	46	48	117	77	154	80	65	99	63	131	75
CE8	PPTG_09705	0	0	0	0	0	0	0	0	1	8	2	0	26	11	14	55	21	104	86	88	44	142	118	243	58	53	25	30	15	16
	PPTG_09767	0	0	0	0	0	0	0	0	0	4	0	0	1	2	0	3	26	34	504	111	204	800	607	1278	2852	1860	2323	2531	3682	3470
GH16	PPTG_09772	0	0	0	0	0	0	0	0	0	0	0	0	0	0	0	0	0	0	0	0	0	0	0	0	0	0	0	0	0	0
GH16	PPTG_09773	0	0	0	0	0	0	0	0	0	0	0	0	0	0	0	0	0	0	0	0	0	0	0	0	0	0	0	0	0	0
GH72	PPTG_09835	0	0	0	0	0	0	0	0	0	6	1	0	11	5	3	16	58	50	529	237	322	1098	869	1618	1660	1595	1942	2783	3670	3256
GH72	PPTG_09841	0	0	0	1	0	0	1	0	0	13	2	1	15	15	8	19	29	38	166	97	107	217	156	303	521	375	353	444	676	526
GH72	PPTG_09842	0	0	0	0	0	0	0	0	0	0	0	0	0	0	0	0	0	0	1	0	0	0	0	1	0	1	0	0	0	0
GH72	PPTG_09843	0	0	0	0	0	0	0	0	0	0	0	0	0	0	0	0	0	0	0	0	0	0	1	0	0	1	1	0	3	0
GH72	PPTG_09844	0	0	0	0	0	0	0	0	0	6	1	0	24	15	11	46	27	80	312	164	247	541	349	606	463	484	461	406	643	522
GH81	PPTG_09868	0	0	0	0	0	0	0	0	0	13	0	0	37	6	9	46	175	228	1128	814	937	2002	1492	2664	4294	3680	3151	2767	4228	3997
GH32	PPTG_09924*	0	0	0	0	0	0	0	0	0	1	0	0	18	8	4	23	11	21	40	57	41	44	36	82	23	8	20	24	48	36
GH32	PPTG_09925*	0	0	0	0	0	0	0	0	0	5	4	0	23	13	5	26	10	49	68	93	73	61	44	105	36	51	27	51	65	35
GH32	PPTG_09926	0	0	0	0	0	0	0	0	0	1	1	2	23	5	8	32	47	94	176	117	179	379	386	610	114	274	231	127	248	317
GH32	PPTG_09927	0	0	0	0	0	0	0	0	0	0	0	0	2	0	0	2	2	9	7	7	13	22	28	53	6	21	13	16	22	35
GH32	PPTG_09929	0	0	0	0	0	0	0	0	0	0	0	0	3	3	1	4	12	11	42	23	29	66	47	99	52	93	59	48	77	52
GH32	PPTG_09934	0	0	0	0	0	0	0	0	0	2	1	1	10	7	1	19	13	29	133	71	79	211	151	290	258	334	180	579	629	706
WS041	PPTG_09948	0	0	0	2	0	1	0	0	0	23	5	1	43	22	18	110	125	170	858	435	564	1446	943	1573	1998	1962	1449	1857	2687	1738
	PPTG_10009	0	0	0	0	0	0	0	0	0	3	2	0	55	31	19	49	1	17	231	556	164	313	44	134	6	1	95	4	35	6
	PPTG_10031	0	0	0	0	0	0	0	0	0	36	3	2	85	53	20	206	188	312	1446	711	811	2890	1791	3495	7352	6582	5041	4958	7737	6334
CBM1	PPTG_10047	0	0	0	0	0	0	0	0	0	5	2	0	40	18	20	35	39	112	308	217	290	523	383	715	302	429	537	992	1550	1569
	PPTG_10088	0	0	0	0	0	0	0	0	0	1	0	0	1	0	0	2	11	3	160	35	109	99	103	144	501	372	406	3019	3710	5930
GH81	PPTG_10114	0	0	0	0	0	0	0	0	0	0	0	0	0	0	0	0	0	0	1	0	0	0	0	0	0	1	2	8	14	20
	PPTG_10117	234	207	237	229	189	167	224	198	216	230	216	203	214	218	195	200	231	250	264	323	299	355	310	336	333	392	323	299	304	225
CE13	PPTG_10125	0	0	0	0	0	0	0	0	0	13	0	0	0	0	0	1	34	6	1290	95	270	2841	1399	2961	3367	3327	3730	1221	2464	1457
CE13	PPTG_10126	0	0	0	0	0	0	0	0	0	2	0	0	0	0	0	0	0	5	127	5	2	225	73	315	655	228	1254	710	1050	529
CE13	PPTG_10136	0	0	0	0	0	0	0	0	0	2	0	0	12	3	7	8	4	17	56	113	56	91	21	90	13	13	27	19	23	10
GH81	PPTG_10139	0	0	0	0	0	0	0	0	0	0	0	0	1	0	0	2	1	0	4	0	3	8	5	6	22	6	15	10	16	8
GH81	PPTG_10140	0	0	0	0	0	0	0	0	0	0	0	0	0	0	0	3	7	6	17	13	11	36	38	56	98	86	61	125	190	149
GH81	PPTG_10161	0	0	0	0	0	0	0	2	0	0	1	1	9	3	3	18	14	21	20	40	29	44	26	60	45	27	60	40	63	21
GH81	PPTG_10162	0	0	0	0	0	0	0	0	0	1	1	0	5	2	2	5	4	9	21	25	16	36	27	59	121	67	41	77	95	80
GH81	PPTG_10166	0	0	0	0	0	0	0	0	0	0	0	0	0	0	0	0	0	0	0	0	0	0	0	0	5	1	0	1	1	0
	PPTG_10197	0	0	0	5	2	3	8	12	6	299	85	24	748	499	244	1439	1302	2128	9591	6049	6772	14019	9271	18676	40347	24944	18578	31136	41089	27179
GH131	PPTG_10217	0	0	0	0	0	0	0	0	0	0	0	0	0	0	0	0	0	0	0	0	1	0	0	1	0	1	1	4	6	8
GH35	PPTG_10223	0	0	0	0	0	0	0	0	1	0	1	0	5	8	1	25	39	39	281	161	177	413	313	593	1118	802	810	1256	1745	1585
GH131	PPTG_10229	0	0	0	0	0	0	0	0	0	1	2	0	3	2	1	20	11	21	114	61	56	199	124	220	264	238	208	105	134	126
GH131	PPTG_10230	0	0	0	0	0	0	0	0	0	0	0	0	3	0	0	0	1	1	7	1	2	1	3	5	7	1	2	6	8	3
GH131	PPTG_10232	0	0	0	0	0	2	0	0	0	8	2	4	31	19	9	102	65	193	311	352	244	512	364	721	276	215	171	165	185	134
GH16	PPTG_10268	0	0	0	0	0	0	0	0	0	0	0	0	0	2	0	2	17	17	103	71	93	242	199	278	527	465	373	393	584	436
	PPTG_10282	0	0	0	4	0	2	0	1	2	76	19	11	239	122	61	338	380	501	2004	1403	1513	2695	1987	3644	3565	3135	2359	2311	3282	2477
	PPTG_10318	0	0	0	1	1	3	3	6	5	246	47	7	581	313	209	1017	901	1565	6439	3900	4424	8849	6106	11531	19343	14078	11345	16012	21820	14897
	PPTG_10319	0	0	0	4	3	2	7	7	2	195	66	20	529	349	191	1013	873	1439	6208	4320	4766	9523	6303	12576	22385	14618	11072	19257	25206	16657
CE12	PPTG_10332	0	0	0	0	0	0	0	0	0	0	0	0	0	0	0	2	0	8	38	20	12	56	32	74	208	94	62	118	138	90
CE12	PPTG_10335	0	0	0	0	0	0	0	0	0	0	0	0	0	0	0	1	0	1	2	0	0	3	2	5	7	2	4	5	5	5
CE8	PPTG_10338	0	0	0	0	0	0	0	0	0	10	5	2	42	28	8	45	44	75	241	364	338	205	210	352	98	136	93	78	126	52
CE8	PPTG_10339	0	0	0	0	0	0	0	0	0	0	0	0	1	0	0	0	1	1	7	3	2	4	3	3	2	2	1	0	2	0
CE8	PPTG_10340	0	0	0	0	0	0	0	0	0	0	0	0	0	0	0	0	0	0	0	1	0	0	0	3	0	0	0	0	0	0
	PPTG_10365	1	0	0	0	0	0	0	2	2	50	12	2	101	82	46	213	306	405	2442	1075	1145	3920	2617	4855	11766	9527	7159	7148	10887	7445
	PPTG_10374	0	0	0	1	1	0	0	0	1	18	8	5	78	50	30	119	184	318	1357	715	808	2142	1493	3062	3234	3424	2690	2797	4395	3403
	PPTG_10385	0	0	0	0	0	0	1	0	0	26	5	2	87	46	28	158	185	240	1237	677	767	2302	1702	2818	4999	4745	3131	3413	5047	3827
	PPTG_10422	0	0	0	7	1	4	7	10	1	257	66	18	652	394	240	1304	1120	1905	8982	5413	6438	13581	8882	17541	31095	22299	17797	27508	37790	26080
CE12	PPTG_10437	0	0	0	0	0	0	0	0	0	0	0	0	0	0	0	0	0	0	0	0	0	1	0	0	0	1	0	0	1	0
CE12	PPTG_10440	0	0	0	0	0	0	0	0	0	1	0	0	1	1	0	3	15	7	68	39	88	90	76	99	220	116	123	280	461	364
CE12	PPTG_10441	0	0	0	0	0	0	0	0	0	2	1	0	7	9	5	4	10	20	313	121	196	172	139	295	455	284	403	1338	2092	1518
	PPTG_10444	0	0	1	0	0	0	1	3	1	56	11	1	158	102	55	260	692	884	6262	3329	5486	11363	8871	17040	25586	21798	23539	37121	53615	54699
	PPTG_10455	0	0	0	3	1	2	2	7	4	141	36	10	443	218	131	698	701	1018	4448	3236	3711	6368	4567	8262	10111	8458	7204	8351	12931	8652
GH31	PPTG_10577	0	0	0	0	0	0	0	0	0	2	0	0	5	2	0	4	11	15	81	28	34	119	81	132	277	195	191	182	282	218
GH81	PPTG_10594	0	0	0	0	0	0	0	0	0	0	0	0	0	0	0	0	0	0	0	0	0	0	0	0	0	0	0	0	0	0
CBM40	PPTG_10596	0	0	0	0	0	0	0	0	0	0	0	0	0	0	0	0	0	0	6	1	0	9	12	10	96	19	89	35	44	44
	PPTG_10603	0	0	0	0	0	0	0	0	0	2	0	0	1	0	0	3	2	0	215	34	25	376	224	658	2250	1194	2018	3172	5079	3112
	PPTG_10619	0	0	0	0	0	0	0	0	0	0	0	0	0	0	0	1	3	4	110	11	31	223	114	265	1130	541	783	1810	2291	1989
	PPTG_10646	1	0	0	7	6	3	7	13	2	271	79	37	990	571	357	1686	1542	2584	9846	6626	7305	14625	10011	19282	29251	22374	17095	26297	38270	26020
CBM9	PPTG_10662	0	0	0	0	0	0	0	0	0	2	0	0	2	0	2	14	4	15	91	38	56	155	93	156	540	312	283	412	599	450
	PPTG_10687	0	0	0	0	0	0	0	0	0	18	0	0	2	1	0	15	16	3	1355	60	271	4644	3785	6883	12699	11814	14540	11856	13842	19770
	PPTG_10755	0	0	0	0	0	0	0	0	0	0	0	0	4	2	4	4	10	8	228	40	87	115	102	200	892	453	496	3952	6829	4339
	PPTG_10908	0	2	0	4	0	3	4	4	1	161	43	14	458	314	180	871	731	1230	5383	3559	3797	7969	5567	10632	16016	12368	10768	15396	22399	15532
	PPTG_10930	0	0	0	0	0	0	0	0	0	2	1	0	1	5	0	15	21	50	421	96	127	588	401	1164	4575	2669	2858	2727	3448	3509
	PPTG_10931	0	0	0	0	0	0	0	0	0	6	0	0	0	0	0	0	10	47	682	69	122	1029	676	1992	6993	4532	5598	4422	5864	6981
GH17	PPTG_10954	0	0	0	1	0	0	0	0	0	27	4	0	75	35	29	162	176	327	1191	737	824	2239	1603	3081	3653	3351	3046	2868	4641	3933
	PPTG_11004	0	0	0	1	3	1	9	8	0	234	63	22	739	449	271	1273	1203	1854	8714	5524	6124	12478	8437	16533	29141	20314	16114	24624	35070	24133
	PPTG_11052	1	0	0	12	4	7	8	12	9	406	125	46	1346	781	466	2364	2695	3973	17409	11251	12168	26150	17159	33777	65617	46437	37686	46974	66195	43821
	PPTG_11056	1	0	0	0	0	0	0	0	0	0	0	0	1	1	0	1	3	1	4	7	3	17	6	25	73	44	38	40	52	44
	PPTG_11061	1	0	0	0	1	0	0	0	0	8	1	1	19	11	11	44	56	82	419	221	293	551	438	803	979	830	796	1067	1738	1439
PL3	PPTG_11094	0	0	0	0	0	0	0	0	0	0	0	0	0	0	0	0	0	0	0	0	0	0	1	0	3	1	5	4	0	1
PL3	PPTG_11095	0	0	0	0	0	0	0	0	0	0	0	0	0	0	0	0	0	0	7	0	0	7	11	7	86	44	44	23	33	8
PL3	PPTG_11096	0	0	0	0	0	0	0	0	0	0	0	0	0	0	0	0	0	0	12	0	0	11	9	21	176	78	71	44	46	25
	PPTG_11158	0	0	0	6	3	2	5	2	2	180	50	24	529	322	183	875	704	1182	3730	3034	2927	5577	3774	7329	10517	8156	6641	7636	11619	7704
GH5/CBM43	PPTG_11184	0	0	0	0	0	0	0	0	0	10	3	0	14	13	11	36	132	120	657	334	541	1242	1007	1799	2567	2296	2452	3719	5797	6062
	PPTG_11222	0	0	0	0	0	0	0	0	0	4	0	0	1	0	1	1	3	7	154	22	40	210	136	363	1645	913	999	1977	2413	2195
GH17	PPTG_11267	0	0	0	0	0	0	0	0	0	2	0	0	0	0	0	0	4	4	109	48	80	156	169	345	939	722	969	2782	3872	2445
	PPTG_11305	0	0	0	0	0	0	2	1	0	5	0	2	18	22	14	19	0	28	12	45	19	41	11	43	1	2	15	6	31	5
	PPTG_11311	0	0	0	0	0	0	0	0	0	1	0	0	0	0	0	0	0	0	70	1	0	80	40	97	2060	404	2870	1137	1796	547
	PPTG_11313	0	0	0	0	0	0	0	0	0	0	0	0	0	0	0	0	0	0	42	0	3	81	33	80	1582	317	2179	844	1319	400
	PPTG_11356	0	0	0	12	3	9	8	11	5	420	141	48	1307	777	467	2277	2082	3338	11800	8365	9498	17045	12067	22537	25397	22035	17656	21538	31438	20609
	PPTG_11396	1	0	0	0	0	0	0	0	0	0	0	0	0	0	0	0	0	0	1	0	0	3	0	4	27	3	33	83	238	84
	PPTG_11432	1	0	0	0	0	0	0	0	0	3	0	0	2	1	0	9	14	21	161	132	134	521	346	717	1125	828	818	1044	1759	952
	PPTG_11476	0	0	0	0	0	0	0	0	0	2	0	0	5	2	1	8	20	24	145	95	147	250	208	386	2436	645	1270	5242	6277	3012
	PPTG_11487	0	0	0	4	1	1	16	13	3	211	42	10	629	333	192	1137	913	1536	7525	4423	4722	11048	6786	13192	27975	19155	14918	25212	33100	21931
	PPTG_11488	0	0	0	0	0	0	0	0	0	5	0	0	2	0	0	2	2	43	988	21	26	555	613	1054	3731	4013	4695	1874	2688	2883
GH12	PPTG_11504	0	0	0	0	0	0	0	0	0	1	0	0	5	1	0	5	2	7	10	1	2	6	3	14	8	3	4	11	9	13
GH12	PPTG_11506	0	0	0	0	0	0	0	0	0	0	0	0	0	0	0	0	0	0	0	0	0	0	0	0	0	0	1	0	0	0
GH5	PPTG_11518	0	0	0	0	0	0	0	0	0	0	0	0	0	0	0	0	0	0	0	0	0	0	0	0	0	0	0	2	0	1
	PPTG_11537	0	0	0	0	0	0	0	0	0	6	0	0	0	0	0	1	37	6	1503	283	397	2669	1845	3854	7296	6781	6969	3950	7475	4581
	PPTG_11591	0	0	0	0	0	0	0	0	0	28	2	0	43	13	12	87	242	261	1768	946	1423	4055	2977	5338	9082	8179	7441	8126	11696	9365
GH89	PPTG_11754	0	0	0	0	0	0	0	0	0	3	0	0	0	0	1	1	8	24	165	62	95	288	217	382	698	630	665	751	1127	1133
GH38	PPTG_11759	0	0	0	0	0	0	1	0	0	15	1	0	17	12	5	52	175	242	2270	832	1167	3970	2869	5894	14040	10513	11123	9194	14622	12791
	PPTG_11762	0	0	0	1	2	1	3	5	0	72	11	10	213	117	96	362	1013	1073	5912	3941	5675	11010	8923	14353	15602	13674	12841	13340	20892	18322
GH89	PPTG_11777	0	0	0	0	0	0	0	0	0	0	0	0	0	0	0	2	1	6	116	20	29	206	135	293	751	424	624	767	1205	556
	PPTG_11874	0	0	0	6	4	3	11	15	4	428	115	30	1111	773	427	2218	2000	2966	12806	9488	9739	19065	12931	24852	37491	26463	20155	32194	45955	29810
GH47	PPTG_11877	0	0	0	0	0	0	0	0	0	6	0	0	8	9	9	21	35	68	398	171	212	555	380	707	1166	785	826	1119	1620	1152
	PPTG_11897	0	0	0	4	3	7	8	9	2	391	115	35	1209	691	365	2089	2021	3263	13214	8739	9691	20896	14031	26913	48584	34290	25475	42075	55907	38807
	PPTG_11914	0	0	0	2	2	0	2	5	0	117	47	16	445	213	132	729	778	1073	4098	3026	3484	5749	4164	7709	8900	7520	6103	6814	10213	7504
	PPTG_11928	0	0	0	0	0	1	1	6	1	55	14	4	169	91	54	314	328	576	2846	1442	1850	4631	2969	5973	7557	6823	6189	6826	11397	9285
	PPTG_11972	0	2	0	0	0	1	1	0	0	19	1	2	53	22	13	77	114	208	731	526	542	1492	1069	1862	2731	2120	1680	2169	2836	2075
	PPTG_12001	0	0	0	0	0	0	0	1	0	22	9	1	57	34	33	130	138	233	1284	604	706	1961	1258	2563	2846	2506	2150	2625	3721	2515
GH1	PPTG_12005	0	0	0	0	0	0	0	0	0	0	0	0	0	0	0	0	3	1	25	5	6	28	24	48	66	50	48	36	64	56
GH1	PPTG_12006	0	0	0	0	0	0	0	0	0	6	1	0	3	4	1	7	47	54	563	104	213	1176	719	1325	2027	1714	1477	1135	1937	1448
GH1	PPTG_12007	0	0	0	0	0	0	0	0	0	2	0	0	0	0	0	0	0	2	164	3	11	412	231	623	671	700	583	219	323	320
GH1	PPTG_12009	0	0	0	0	0	0	0	0	0	7	0	0	0	0	0	0	1	4	647	8	47	1214	585	2086	3369	2782	3463	2379	3720	3432
GH1	PPTG_12010	0	0	0	0	0	0	0	0	0	3	0	0	0	0	0	2	2	9	418	12	48	1128	713	1428	2739	2357	2782	1141	1827	1268
GH1	PPTG_12011	0	0	0	0	0	0	0	0	0	3	0	0	0	0	0	0	0	1	330	5	25	542	454	1167	1593	1434	2450	1643	2131	2755
	PPTG_12040	0	0	0	0	0	0	0	0	0	0	0	0	0	1	0	0	0	0	85	4	1	67	50	223	974	372	923	1284	1479	1781
GH1	PPTG_12051	0	0	0	0	0	0	0	1	0	1	0	0	3	0	0	0	16	7	121	40	40	166	115	228	438	352	399	311	471	423
GH1	PPTG_12052	0	0	0	0	0	0	0	0	0	0	0	0	0	0	0	0	0	0	3	2	1	2	1	7	7	6	10	7	23	19
GH2	PPTG_12094	0	0	0	0	0	0	0	0	0	2	0	0	0	0	0	6	22	41	317	105	191	669	490	882	1422	1227	1179	895	1453	1139
GH1	PPTG_12102	0	0	0	0	0	0	0	0	0	8	0	0	2	3	2	13	74	127	1445	281	572	3076	1900	4010	5466	5441	5503	3489	6811	4902
	PPTG_12134	41	45	50	49	68	44	51	54	39	68	42	39	77	60	62	105	212	215	1338	769	1002	2390	1909	3267	5701	4726	4517	4765	7104	6199
	PPTG_12173	0	0	0	0	0	0	0	1	0	9	3	0	42	22	13	76	93	151	1379	472	793	1482	1052	2141	4350	2996	3433	9966	13145	12406
	PPTG_12179	0	0	0	0	0	0	1	2	0	45	10	1	82	44	33	106	630	576	5705	2769	4510	9072	7411	13369	21400	18609	16252	28661	40306	38269
	PPTG_12180	0	0	0	0	0	1	1	1	0	23	5	1	64	46	19	93	384	292	2122	1428	2407	3849	3181	5729	5839	6573	4974	8782	12388	12001
	PPTG_12253	0	0	0	0	0	0	0	0	0	1	0	0	0	0	1	2	0	1	78	22	31	111	83	149	525	441	364	1427	3129	995
	PPTG_12264	8	4	3	7	5	6	3	8	2	7	7	3	7	7	6	6	6	11	5	2	6	5	5	2	5	2	3	5	1	1
GH31	PPTG_12379	0	0	0	0	0	0	0	0	0	0	0	0	0	0	0	0	0	0	1	0	0	0	1	0	7	4	2	10	9	4
	PPTG_12416	0	0	0	0	0	0	0	0	0	2	1	0	1	0	1	15	54	33	84	40	73	1731	825	2273	4982	4130	3344	1403	2005	843
GH16	PPTG_12451	0	0	0	0	0	0	0	1	0	6	0	0	22	18	11	25	43	55	559	241	426	459	383	624	1470	1101	1107	3980	5706	6169
GH16	PPTG_12452	0	0	0	0	0	0	0	0	0	0	0	0	0	0	0	0	0	0	0	0	0	0	0	0	0	0	1	6	10	15
GH16	PPTG_12453	0	0	0	0	0	0	0	0	0	0	0	0	0	0	0	0	0	0	0	0	0	0	0	0	1	1	1	0	4	3
GH16	PPTG_12454	0	0	0	0	0	0	0	0	0	0	0	0	0	0	0	0	1	0	2	0	0	0	0	4	4	10	4	68	83	97
GH16	PPTG_12460	0	0	0	0	0	0	0	0	0	0	0	0	0	0	0	0	0	0	0	0	1	0	0	0	1	0	1	0	1	5
GH16	PPTG_12463	0	0	0	0	0	0	0	0	0	0	0	0	0	0	0	0	0	0	0	0	0	0	0	1	7	1	0	4	4	6
GH16	PPTG_12464	0	0	0	0	0	0	0	0	0	0	0	0	0	0	0	0	0	0	0	2	0	1	0	0	1	0	0	0	0	1
GH16	PPTG_12465	0	0	0	1	0	0	0	0	0	4	2	1	5	1	4	23	4	20	26	33	17	51	20	81	60	52	59	119	132	109
GH16	PPTG_12466	0	0	0	0	0	0	0	0	0	3	3	0	14	15	4	23	5	27	16	34	13	23	13	50	18	8	15	13	13	13
GH16	PPTG_12467	0	0	0	0	0	0	0	0	0	1	0	0	5	9	1	9	1	13	13	20	9	13	9	21	12	11	7	18	29	18
GH16	PPTG_12468	0	0	0	0	0	0	0	0	0	0	0	0	0	1	0	0	1	0	20	2	0	9	1	19	20	28	44	346	621	550
GH16	PPTG_12471	0	0	0	0	0	0	0	0	0	3	0	0	4	3	2	2	3	11	345	27	23	167	124	247	1247	694	1002	3100	4908	3820
GH16	PPTG_12473	0	0	0	0	0	0	0	0	0	4	0	0	10	6	4	18	28	36	260	138	180	902	425	837	1060	1044	983	411	805	565
GH16	PPTG_12474	0	0	0	0	0	0	0	0	0	0	0	0	0	0	0	0	0	1	8	8	9	39	19	33	154	92	123	107	160	114
GH16	PPTG_12475	0	0	0	0	0	0	0	0	0	3	0	0	5	9	2	12	77	62	419	181	279	1037	648	1359	1787	1550	1406	1204	1834	1432
CBM63	PPTG_12538	0	0	0	0	0	0	0	0	0	0	0	0	0	0	0	0	0	0	0	0	0	0	0	0	0	1	3	3	2	2
CBM63	PPTG_12539	0	0	0	0	0	0	0	0	0	0	0	0	0	0	0	0	1	1	10	6	15	19	8	13	27	29	17	64	52	86
CBM63	PPTG_12540	0	0	0	0	0	0	0	0	0	2	0	0	1	1	0	9	13	15	36	14	28	215	111	222	251	242	178	58	63	59
CBM63	PPTG_12541	0	0	0	0	0	1	0	0	0	3	3	0	21	13	7	62	23	70	93	105	93	188	112	303	82	66	70	36	33	22
CBM63	PPTG_12542	0	0	0	0	0	0	0	0	0	3	0	0	4	2	3	4	2	4	4	10	1	7	3	12	1	2	1	2	4	2
CBM63	PPTG_12544	0	0	0	0	0	0	0	0	0	0	0	0	0	0	0	0	0	0	0	0	0	0	0	0	1	0	0	1	1	0
	PPTG_12681	0	1	0	0	0	1	0	1	1	3	1	2	8	5	4	6	2	15	43	29	42	45	31	80	94	72	81	138	199	150
GH3	PPTG_12682	0	0	0	0	0	0	0	0	0	7	0	0	21	6	3	27	55	182	697	85	188	1282	790	1353	997	929	994	810	1094	1146
	PPTG_12754	0	0	0	6	6	3	2	5	1	235	61	16	617	406	214	1156	1101	1855	8845	5065	5688	11868	7778	14879	28210	19307	14820	22933	30236	19981
GH31	PPTG_12772	0	0	0	0	0	0	0	0	0	2	0	0	0	0	0	0	0	13	154	5	25	209	81	238	181	214	147	146	204	103
GH31	PPTG_12773	0	0	0	0	0	0	0	0	0	0	0	0	0	0	0	0	1	2	109	6	15	160	53	190	339	245	117	206	234	100
PL1	PPTG_12891	0	0	0	0	0	0	0	0	0	0	0	0	0	0	1	0	0	0	0	0	0	0	0	0	0	2	1	1	1	1
PL1	PPTG_12895	0	0	0	0	0	0	0	0	0	2	0	0	5	0	2	2	8	14	35	33	31	82	90	110	38	39	57	18	34	51
PL1	PPTG_12896	0	0	0	0	0	0	1	0	0	7	0	0	14	5	3	32	43	76	259	196	150	565	388	729	720	628	545	325	427	328
PL1	PPTG_12899	0	0	0	1	0	0	1	0	0	8	4	0	17	6	6	42	25	70	131	152	119	147	103	230	51	58	52	38	43	32
PL1	PPTG_12901	0	0	0	0	0	0	0	0	0	0	0	0	0	0	0	0	0	0	0	0	0	0	0	0	0	0	0	0	0	0
PL1	PPTG_12902	0	0	0	0	0	0	0	0	0	0	0	0	0	0	0	0	16	2	32	29	32	64	84	133	50	61	30	6	13	9
CE4	PPTG_12926	0	0	0	0	0	0	0	0	0	5	0	0	2	3	2	13	13	20	104	41	65	128	99	193	676	336	296	522	657	391
	PPTG_12927	0	0	0	3	1	0	4	0	1	100	17	2	293	150	87	475	554	907	3214	2293	2531	5379	3933	7216	9255	7825	6797	8172	11763	9411
	PPTG_13005	0	0	0	10	3	10	16	10	0	421	117	45	1475	901	501	2553	2203	3529	14399	9599	10361	20089	13468	26388	37389	30287	24805	32597	49270	33066
GH16	PPTG_13012	0	0	0	0	0	0	0	0	0	0	2	0	0	0	0	1	3	3	19	13	12	24	17	35	98	74	66	101	143	151
	PPTG_13068	0	0	0	0	0	0	0	0	0	0	0	0	0	0	0	0	0	0	7	0	0	8	14	150	2642	1600	785	338	611	227
	PPTG_13069	0	0	0	0	0	0	0	0	0	0	1	0	1	0	0	1	0	1	15	0	1	9	12	110	2181	1030	531	347	570	214
	PPTG_13076	0	0	0	0	2	1	7	6	1	145	36	13	390	239	151	811	678	1055	5570	3142	3405	7844	5009	9438	23190	14539	11113	19341	25126	17392
	PPTG_13080	0	0	0	0	2	2	5	8	0	250	73	25	731	460	228	1383	1249	1980	8205	5353	5854	12462	8118	16235	25961	19855	14678	20777	29837	20401
	PPTG_13081	0	0	0	0	0	1	0	2	0	19	2	1	64	36	15	145	151	190	1045	559	667	1734	1123	2065	3257	2788	2019	2220	3536	2288
	PPTG_13083	0	0	0	0	0	0	0	0	0	0	0	0	0	0	0	0	0	1	2	1	2	5	4	5	395	117	48	418	850	336
	PPTG_13091	0	0	0	0	0	0	0	0	0	9	0	0	1	0	0	1	51	14	917	76	290	3547	3052	3936	2359	4350	3268	1897	2927	2449
GH5	PPTG_13105	0	0	0	0	0	0	0	0	0	0	0	0	0	0	0	0	0	0	0	0	0	0	0	0	0	1	0	4	1	3
	PPTG_13120	0	0	0	0	0	0	0	2	0	65	4	0	53	16	9	46	785	538	5712	2780	5317	10032	8250	14799	25288	21614	23429	39233	56282	60195
	PPTG_13130	365	389	433	435	413	385	330	316	296	510	361	366	864	646	493	1337	1503	2280	9253	6220	7576	15782	10307	20379	27258	23178	20105	27178	38610	31240
	PPTG_13160	0	0	0	0	0	0	0	0	0	2	0	0	1	0	1	0	1	1	106	2	2	111	38	255	831	527	497	201	292	147
	PPTG_13211	0	0	0	0	0	0	0	0	0	3	0	0	1	3	0	7	32	25	233	82	127	493	287	729	1341	1030	1083	1647	2659	2728
	PPTG_13217	0	0	0	0	0	0	0	1	0	35	5	3	113	52	35	163	170	286	1541	1050	1203	1875	1281	2621	1757	1508	1028	1437	2191	1484
	PPTG_13220	0	0	0	0	0	0	0	0	0	0	0	0	1	0	1	13	12	18	219	105	154	398	310	542	1320	781	812	1829	2768	1924
	PPTG_13312	0	0	0	0	0	0	0	0	0	1	0	0	0	3	0	1	2	8	159	43	56	296	247	459	1551	1222	1169	1504	2168	1328
	PPTG_13332	0	0	0	0	0	0	0	0	0	23	2	0	15	9	4	36	112	217	2543	490	781	4330	2750	8356	34714	22516	30479	38205	54742	63390
	PPTG_13397	0	0	0	0	0	1	3	1	0	89	18	4	196	112	85	430	582	813	5782	3151	3677	8773	5735	10754	34995	19564	16453	33628	42557	29148
GH3	PPTG_13400	0	0	0	0	0	0	0	0	0	0	0	1	1	1	0	1	2	2	17	10	5	39	17	33	86	75	63	102	163	117
	PPTG_13414	0	2	1	19	7	4	17	18	5	511	125	47	1412	853	504	2653	2419	3784	14534	10426	11117	22024	14674	28361	41861	31624	24522	36405	52161	35028
	PPTG_13425	0	0	0	1	3	0	2	2	2	122	32	14	363	197	124	616	544	949	4437	2544	2811	6732	4253	8514	15775	11557	9319	13933	19255	14204
	PPTG_13452	53	49	88	71	40	57	51	47	53	63	36	61	85	59	58	65	67	86	244	155	164	337	268	334	1155	689	652	828	1147	1151
	PPTG_13477	0	0	0	1	1	0	2	3	1	49	13	1	177	104	43	282	321	489	2972	1431	1793	4583	3018	6174	12389	8891	7697	9363	13336	10700
CBM1	PPTG_13482	0	0	0	0	0	0	0	0	0	2	0	0	0	1	0	3	0	0	480	47	100	651	672	3370	12815	13221	12903	16626	22029	26523
CBM1	PPTG_13483	0	0	0	0	0	0	0	0	0	0	0	0	1	0	0	4	0	6	39	18	20	59	34	113	311	298	267	504	631	626
	PPTG_13485	0	0	0	0	0	0	0	0	0	3	0	0	0	1	1	3	44	70	517	177	284	924	792	1445	2882	2582	2550	2036	2984	3307
	PPTG_13569	0	0	0	0	0	0	0	0	0	1	0	0	0	0	0	0	2	0	49	0	1	84	367	538	5271	7862	1105	361	558	705
	PPTG_13570	0	0	0	0	0	0	0	0	0	14	0	0	0	0	0	2	1	14	1213	282	255	1159	760	1643	4150	3046	4801	7301	11066	9056
GH81	PPTG_13594	0	0	0	0	0	0	0	0	0	8	0	0	19	4	2	31	110	97	725	463	596	1770	1056	2027	3806	3196	2536	4513	6760	3495
GH28	PPTG_13804	0	0	0	0	0	0	0	0	0	0	0	0	1	0	0	0	1	0	7	3	4	8	3	13	29	14	10	8	32	13
GH3	PPTG_13811	0	0	0	0	0	0	0	0	0	0	0	0	0	0	0	0	0	0	0	0	0	0	0	0	0	0	0	0	0	0
	PPTG_13824	0	0	0	0	0	0	0	0	0	0	0	0	0	0	0	0	4	9	109	17	66	184	163	331	3290	1802	1141	5943	9870	9069
	PPTG_13825	0	0	0	0	0	0	0	0	0	1	0	0	0	0	0	0	2	0	25	9	22	49	38	94	2312	974	470	2351	4254	2444
	PPTG_13841	34	46	46	48	34	61	41	47	53	442	168	109	1364	829	528	2199	2829	4129	17470	10370	12216	31378	22316	41500	53130	47381	42821	41040	65566	56427
CBM18	PPTG_13879	0	0	0	0	0	0	0	0	0	0	0	0	0	0	0	0	0	0	0	1	1	1	0	0	0	1	1	2	1	1
	PPTG_13893	0	0	0	0	1	0	1	0	0	21	1	3	53	21	10	111	305	330	1501	800	1131	3877	2660	4694	13637	8328	6599	9328	12502	9470
	PPTG_13894	0	0	0	0	0	0	0	0	0	6	0	0	5	5	2	0	8	3	346	53	107	149	119	265	1458	680	970	2951	4155	4386
	PPTG_13905	0	0	0	0	0	0	0	0	2	19	5	0	32	20	9	86	207	165	1757	873	1226	3082	2302	4068	9900	7178	6326	8038	11448	10012
	PPTG_13919	0	0	0	2	0	2	2	6	1	44	1	6	90	40	37	159	183	301	1196	597	803	2359	1543	2719	4050	4027	2759	2513	3805	3015
	PPTG_13950	0	0	0	0	0	0	0	0	0	0	0	0	1	1	1	1	0	1	85	19	42	19	11	28	600	191	124	4137	3719	3644
	PPTG_13962	0	0	0	0	0	0	0	0	0	1	0	0	5	3	0	5	5	11	280	32	87	365	237	645	3733	2017	2802	3703	5171	4834
	PPTG_14006	0	0	0	2	0	2	0	0	0	18	2	2	46	35	19	87	123	180	996	434	586	1376	880	1701	2201	2051	1621	1862	2885	1751
	PPTG_14011	0	0	0	0	1	0	0	1	1	23	11	2	45	40	24	138	192	254	1184	685	921	2216	1512	3091	4104	3318	2832	3387	5018	4132
	PPTG_14025	0	0	0	1	6	0	9	1	0	171	39	12	410	233	164	799	682	1129	4858	3502	3886	7418	5129	9931	14536	10671	7712	13453	18718	12759
	PPTG_14068	0	0	0	0	0	0	0	0	0	31	3	0	85	28	20	137	213	441	2337	1100	1328	3761	2387	4987	8386	7289	6129	6060	9243	8060
	PPTG_14112	0	0	0	3	10	6	1	13	0	286	69	20	965	555	325	1591	1502	2313	9627	6156	7035	14016	9584	18421	28291	20700	16625	26762	35576	24324
	PPTG_14125	0	0	0	0	0	0	0	0	0	0	0	0	0	0	0	1	1	0	48	5	7	53	59	141	933	318	622	861	1372	829
	PPTG_14129	0	1	0	1	0	1	1	2	0	6	3	0	30	16	6	53	47	114	459	324	360	726	504	871	910	872	825	1406	2046	1999
	PPTG_14167	0	0	0	0	0	0	0	0	0	0	0	0	1	0	0	0	1	1	113	18	27	76	66	122	439	310	342	705	980	1191
GH18	PPTG_14175	0	0	0	0	0	0	0	0	0	0	0	0	1	0	0	0	0	0	3	0	1	0	2	1	5	0	0	3	6	1
CE8	PPTG_14180	0	0	0	0	0	0	0	1	0	6	2	1	16	16	9	38	34	66	155	134	113	301	173	321	169	180	130	123	134	124
	PPTG_14209	2	3	3	0	2	2	2	4	3	4	2	1	5	5	2	17	9	12	55	41	41	104	65	153	223	178	152	187	256	186
	PPTG_14235	0	0	0	0	0	0	0	0	0	3	0	0	0	1	0	0	2	1	411	7	12	1019	260	684	5326	2537	4019	1600	2930	916
GH30	PPTG_14237	0	0	0	0	0	0	0	0	0	0	0	0	0	0	0	0	1	1	14	9	12	32	22	36	18	21	23	13	36	20
	PPTG_14256	0	0	0	0	0	0	0	0	0	1	0	0	0	0	0	0	1	2	82	8	12	145	146	292	820	820	927	220	299	263
GH30	PPTG_14259	0	0	0	0	0	0	0	0	0	0	0	0	0	0	0	0	0	0	0	0	0	2	2	20	9	22	15	13	13	20
	PPTG_14263	2	1	1	2	2	1	2	3	2	22	9	1	71	41	34	112	87	117	520	440	365	528	393	725	909	657	443	452	749	542
	PPTG_14380	0	0	0	0	0	0	0	0	0	3	0	0	3	0	0	4	3	4	212	63	51	214	168	320	1129	714	1229	2552	4187	3539
	PPTG_14382	0	0	0	0	0	0	0	0	0	22	0	0	8	1	4	15	119	121	1429	434	593	3872	3049	5806	17318	14008	12732	7349	12372	9610
GH3	PPTG_14386	0	0	0	0	0	0	0	0	0	0	0	0	0	0	0	0	4	10	198	11	45	459	430	741	1045	1125	1205	758	1475	1125
	PPTG_14388	2	1	2	4	6	5	0	3	2	29	7	0	83	37	25	147	151	254	1538	890	994	2220	1795	3332	8109	5341	4296	6259	9377	6763
GH3	PPTG_14391	0	0	0	0	0	0	0	0	0	0	0	0	0	0	0	0	0	0	97	0	0	150	47	208	675	587	321	99	206	204
	PPTG_14402	2	7	2	1	3	4	1	2	3	2	4	10	7	18	5	9	9	11	36	19	20	48	31	53	150	122	132	206	285	218
	PPTG_14424	0	0	0	3	2	5	2	6	2	217	54	18	733	424	227	1312	1097	1879	7711	4723	5268	10845	7335	14124	24191	17509	14006	20329	28999	18628
GH3	PPTG_14482	0	0	0	0	0	0	0	0	0	3	0	0	0	0	0	1	0	4	331	9	31	458	380	717	939	772	1260	524	757	680
GH3	PPTG_14483	0	0	0	0	0	0	0	0	0	0	0	0	2	0	0	1	0	0	1	3	10	2	2	2	2	2	0	29	37	54
GH3	PPTG_14484	0	0	0	0	0	0	0	0	0	1	0	0	0	0	1	2	0	1	13	8	7	6	2	14	38	15	30	62	71	80
GH3	PPTG_14613	0	0	0	0	0	0	0	0	0	0	0	0	0	1	0	0	2	0	0	5	4	1	2	2	4	7	3	6	12	18
GH3	PPTG_14623	0	0	0	0	0	0	0	0	0	6	0	0	3	3	1	23	95	93	636	330	441	1133	908	1543	2717	2368	2355	2490	3779	3702
CBM40	PPTG_14659	0	0	0	0	0	0	0	0	0	1	0	1	1	0	3	1	1	5	25	15	13	20	11	29	78	38	35	133	168	155
CE12	PPTG_14690	0	0	0	0	0	0	0	0	0	6	1	0	12	14	3	29	7	35	55	12	24	41	43	111	29	33	16	25	17	27
	PPTG_14724	0	0	0	3	3	3	4	2	2	210	59	17	525	328	179	1100	917	1443	6646	4415	5039	10862	6945	13914	25888	18277	13252	21614	29295	19429
	PPTG_14734	0	0	0	6	4	2	5	11	1	315	61	23	827	519	313	1640	1292	2170	8940	5804	6387	13621	8767	16674	29851	22127	17356	26062	38212	23369
	PPTG_14746	0	0	0	0	0	0	0	0	0	8	0	0	4	1	0	20	153	160	942	333	670	1989	1327	2413	2729	2413	2289	2008	3167	2558
	PPTG_14761	1	1	3	3	0	3	3	4	5	6	2	3	12	5	4	5	17	14	84	74	58	153	132	211	325	228	222	205	358	263
	PPTG_14764	0	0	0	0	0	0	0	0	0	1	0	0	6	4	1	8	2	10	21	15	17	18	22	29	11	3	16	13	14	4
	PPTG_14782	0	0	0	0	0	0	0	0	0	1	0	0	1	0	0	2	11	3	231	51	108	287	250	499	1958	1050	1009	1657	2465	1424
	PPTG_14786	0	0	0	0	0	0	0	0	0	0	0	0	0	0	0	0	0	0	1	1	3	1	1	5	217	18	268	608	561	344
GH72	PPTG_14787	0	0	0	0	0	0	0	0	0	8	0	2	29	19	14	37	61	86	799	317	557	876	687	1225	2308	1640	1639	6035	6777	8331
GH3	PPTG_14801	0	0	0	0	0	0	0	0	0	4	1	1	5	3	0	6	21	18	159	70	93	235	187	339	676	462	537	568	921	769
	PPTG_14822	0	0	0	0	0	0	0	0	1	5	0	0	29	12	11	40	61	91	772	332	459	1198	866	1796	4806	3237	2877	5020	6735	5485
	PPTG_14823	0	0	0	1	0	1	0	2	1	38	6	2	84	62	35	176	248	367	1991	1102	1251	3203	2341	4407	9933	6883	6070	8716	11945	9634
	PPTG_14842	1	5	3	6	4	3	4	6	4	46	13	5	66	49	40	139	172	304	1196	720	902	1900	1415	2600	3535	2843	2627	3047	4589	4161
GH30	PPTG_14859	0	0	0	0	0	0	0	0	0	4	1	0	10	8	3	22	12	32	47	58	48	58	46	98	70	30	31	69	90	73
GH30	PPTG_14860	0	0	0	0	0	0	0	0	0	8	0	0	27	16	11	28	32	61	192	280	288	219	224	349	120	166	159	242	393	502
	PPTG_15052	0	0	0	0	0	0	0	0	0	0	0	0	1	0	0	0	7	2	90	119	101	134	120	183	323	204	222	910	1487	1245
	PPTG_15082	7	4	9	4	10	5	2	7	7	14	5	4	24	16	10	51	52	56	195	191	228	319	280	455	485	453	337	391	625	530
CBM13	PPTG_15107	0	0	0	0	0	0	0	0	0	0	0	0	0	0	0	1	1	1	2	5	5	7	3	8	35	20	47	66	223	144
	PPTG_15110	0	0	0	0	0	0	0	0	0	0	0	0	0	0	0	0	4	1	64	9	20	131	122	179	733	527	537	738	964	757
	PPTG_15113	505	448	517	527	494	392	442	448	448	589	498	507	642	555	599	660	782	1020	2718	1863	2062	3962	3000	4899	6806	5781	5414	5476	8699	7319
	PPTG_15134	0	0	0	3	2	2	6	17	4	360	110	35	1060	637	386	1985	1630	2609	12297	7721	8799	17850	11430	22531	45494	30270	21458	36657	47916	32179
GH28	PPTG_15162	0	0	0	0	0	0	0	0	0	3	0	0	13	3	2	17	21	32	42	76	61	82	76	147	47	52	24	23	35	38
GH28	PPTG_15163	0	0	0	0	0	0	0	0	0	4	0	0	3	0	1	3	1	4	5	17	8	8	11	18	3	0	1	0	1	0
GH28	PPTG_15164	15	17	12	11	13	16	14	15	15	17	15	16	9	13	16	22	11	19	18	15	8	10	18	22	12	26	16	13	11	12
	PPTG_15164	15	17	12	11	13	16	14	15	15	17	15	16	9	13	16	22	11	19	18	15	8	10	18	22	12	26	16	13	11	12
GH28	PPTG_15165	0	0	0	0	0	0	0	0	0	0	0	0	0	0	0	0	0	0	0	0	0	0	0	0	0	0	0	0	0	0
GH28	PPTG_15168	0	0	0	0	0	0	0	0	0	0	0	0	0	0	0	0	0	0	3	0	0	1	0	0	1	0	0	6	7	9
GH28	PPTG_15169	0	0	0	0	0	0	0	1	0	4	0	1	7	6	2	14	31	41	64	116	92	89	147	193	33	52	36	25	38	20
GH28	PPTG_15170	0	0	0	0	0	0	0	1	0	2	2	0	16	10	5	18	18	33	61	87	51	90	110	145	57	46	30	19	21	14
GH28	PPTG_15171	0	0	0	1	2	0	0	0	0	16	6	4	99	63	42	198	115	220	326	462	411	295	273	568	71	75	94	36	103	18
GH28	PPTG_15172	0	0	0	0	0	0	0	0	0	6	1	0	27	10	10	39	22	47	105	183	112	162	152	241	68	111	48	25	55	22
GH28	PPTG_15173	0	0	0	0	0	0	0	0	0	0	0	0	2	0	0	3	0	2	2	2	1	6	4	5	5	1	2	9	6	2
GH28	PPTG_15174	0	0	0	0	0	0	0	0	0	0	0	0	8	1	1	10	3	14	13	25	23	23	24	39	21	14	7	13	10	11
GH28	PPTG_15176	0	0	0	0	0	0	0	0	0	0	0	0	0	0	0	0	0	0	0	0	0	0	0	0	0	0	0	1	4	2
GH28	PPTG_15177	0	0	0	0	0	0	0	0	0	0	0	0	0	0	0	0	0	0	0	0	0	1	0	0	0	0	0	0	0	0
GH28	PPTG_15179	0	0	0	0	0	0	0	0	0	0	0	0	0	0	0	0	0	0	0	1	0	6	6	6	2	2	2	7	4	3
	PPTG_15237	0	0	0	0	0	0	0	0	0	183	0	0	5	0	1	43	1034	1312	17646	2798	5904	41166	21213	49042	103122	93583	95575	47166	75995	61759
	PPTG_15238	0	0	0	0	0	0	0	0	0	7	0	0	0	0	0	0	1	3	725	10	69	1291	668	1427	2604	1937	2462	829	1140	671
GH30	PPTG_15283	0	0	0	0	0	0	0	0	0	0	0	0	0	0	0	0	0	0	0	0	0	0	0	0	0	0	1	1	0	2
	PPTG_15348	179	146	152	95	100	118	122	121	104	504	234	166	1091	735	431	2088	2648	3979	22950	10891	14259	37109	24741	52416	82995	70287	72310	87151	131440	161281
	PPTG_15388	0	0	0	0	0	0	0	0	0	10	0	0	2	0	4	14	51	108	813	249	458	1389	1116	2094	3536	3012	3646	3561	5416	5829
	PPTG_15390	0	0	0	5	3	4	7	10	5	371	95	20	935	589	387	2013	1646	2487	11285	7627	8284	16536	10429	20156	42946	26178	17747	32958	39889	27245
GH1	PPTG_15466	0	0	0	0	0	0	0	0	0	0	0	0	0	0	0	0	0	0	2	1	0	12	8	11	36	21	14	20	39	16
	PPTG_15524	0	0	0	0	0	0	0	0	0	13	0	0	1	1	0	13	46	66	1134	191	273	3481	1548	3894	11949	7825	6687	3639	5236	2903
	PPTG_15525	0	0	0	5	3	2	2	7	2	214	59	11	549	333	192	1134	954	1553	6835	4180	4659	10729	6527	13100	27825	19762	15020	23100	32137	21615
	PPTG_15526	0	0	0	11	5	2	5	11	4	376	105	32	1222	752	476	2058	1966	3233	12459	8705	10146	18669	12995	24997	34916	26818	21303	33723	47947	33253
	PPTG_15537	0	0	0	5	3	2	7	9	3	234	90	23	754	455	270	1331	1249	2037	8714	5762	6538	13128	9136	17529	30530	21194	16746	27319	36717	25740
	PPTG_15538	0	0	1	0	0	0	0	0	0	6	1	0	13	12	4	33	37	43	222	130	169	318	273	428	864	603	493	652	950	725
GH17	PPTG_15563	0	0	0	0	0	0	0	0	0	3	2	0	12	9	1	21	147	91	967	526	856	2199	1372	2346	1809	1990	1910	1138	1875	1096
GH17	PPTG_15564	0	0	0	0	0	0	0	0	0	0	0	0	0	0	0	0	0	0	0	0	0	0	0	0	0	0	0	1	0	0
	PPTG_15631	0	0	0	0	1	1	2	1	0	77	15	3	248	121	79	401	518	714	3139	1801	2230	5584	3652	6806	9926	8518	7065	7282	11495	9132
	PPTG_15632	0	0	0	1	1	0	2	0	0	48	9	3	145	96	63	273	322	508	2242	1337	1650	4050	2629	5133	6412	5790	5488	5505	8572	7601
	PPTG_15649	0	0	0	6	2	2	2	0	0	212	43	12	549	361	225	1160	998	1672	5813	4015	4479	8964	6188	12372	13782	11870	10897	10966	15648	12400
	PPTG_15650	0	0	0	7	3	2	3	0	0	250	60	15	748	479	283	1479	1317	2156	8022	5324	5862	11518	8002	16085	16012	14313	13340	13246	19225	15428
	PPTG_15669	0	0	0	2	0	0	2	0	0	58	15	4	118	90	37	222	195	334	1433	1035	1072	2213	1424	2874	6392	3892	2856	4761	5980	3912
	PPTG_15670	0	0	0	6	4	1	7	6	1	265	69	24	820	482	251	1385	1193	2058	8281	5689	6075	12710	8352	16229	31061	20845	15879	25870	34037	22413
	PPTG_15683	0	0	0	2	4	5	5	7	3	159	32	10	477	282	191	966	813	1284	6774	3637	4256	9005	5875	11311	24428	16057	11172	20709	25765	18690
	PPTG_15686	0	0	0	1	0	2	3	4	0	74	16	4	221	114	70	423	456	712	2805	1827	2033	5057	3253	6134	6591	6231	4657	5043	8016	5266
	PPTG_15693	0	0	0	2	3	4	2	2	0	26	13	3	76	46	35	142	171	252	1149	782	817	1809	1125	2124	2220	1714	1357	1559	2482	1364
PL1	PPTG_15699	0	0	0	0	0	0	0	0	0	2	0	0	2	1	0	3	6	3	32	12	18	40	26	40	90	76	59	63	93	91
PL1	PPTG_15703	0	0	0	0	0	0	0	0	0	0	0	0	0	0	0	0	0	0	0	0	0	1	0	0	0	0	0	2	2	3
PL1	PPTG_15707	0	0	0	0	0	0	0	0	0	0	0	0	1	1	0	1	0	2	4	3	3	6	16	8	8	11	3	0	6	1
PL1	PPTG_15708	0	0	0	0	0	0	0	0	0	0	0	1	0	0	0	1	1	0	0	0	1	0	1	0	0	1	2	2	0	0
PL1	PPTG_15709	0	0	0	0	0	0	0	0	0	0	0	0	0	0	0	3	1	7	3	3	3	4	1	4	1	9	2	3	4	0
GH43	PPTG_15710	0	0	0	0	0	0	0	0	0	0	0	0	0	0	0	0	0	0	3	0	1	3	3	9	11	21	28	14	11	4
GH43	PPTG_15711	0	0	0	0	0	0	0	0	0	7	0	0	10	5	10	18	33	19	107	88	112	122	93	117	81	58	80	92	127	105
PL1	PPTG_15712	0	0	0	0	0	0	0	0	0	0	0	0	0	0	0	0	4	0	160	2	9	362	170	365	657	564	610	153	218	310
PL1	PPTG_15713	0	0	0	0	0	0	0	0	0	2	0	0	0	0	0	0	0	0	6	0	0	9	8	14	42	24	27	9	8	14
GH43	PPTG_15714	0	0	0	0	0	0	0	0	0	2	0	0	0	1	0	1	1	9	76	14	29	210	119	222	331	305	276	81	109	79
GH43	PPTG_15715	0	0	0	0	0	0	1	0	0	4	2	0	15	10	4	18	8	29	62	41	32	78	45	149	43	40	45	48	74	60
	PPTG_15722	0	0	0	0	0	0	0	1	0	4	0	0	0	1	1	1	8	4	349	72	111	202	162	403	665	611	845	1595	2999	2061
	PPTG_15753	0	0	0	3	2	3	5	12	2	281	78	24	818	478	310	1425	1399	2209	10166	6755	7485	14896	10274	19469	30648	22738	18007	29598	40722	28055
	PPTG_15783	0	0	0	2	2	2	6	5	1	239	54	22	654	439	239	1229	1101	1876	6994	4724	4984	10492	6932	13886	22656	16945	13566	19358	28806	19205
AA7	PPTG_15796	0	0	0	0	0	0	0	0	0	0	1	2	1	8	1	13	3	9	8	4	1	15	9	25	6	4	2	10	17	5
GH3	PPTG_15935	0	0	0	0	0	0	0	0	0	0	0	0	0	0	0	0	0	0	0	0	0	0	0	0	0	0	0	0	0	0
GH3	PPTG_15936	0	0	0	0	0	0	0	0	0	0	0	0	0	0	0	0	0	0	0	0	0	0	0	0	0	0	0	0	0	0
GH3	PPTG_15937	0	0	0	0	0	0	0	0	0	2	0	0	0	0	0	1	0	3	33	3	9	184	46	146	38	51	20	22	35	19
GH3	PPTG_15938	0	0	0	0	0	0	0	0	0	0	0	0	0	0	0	0	0	0	15	0	2	57	14	27	46	16	10	25	15	5
GH3	PPTG_15939	0	0	0	0	0	0	0	0	0	0	0	0	0	0	0	0	0	0	0	0	0	0	0	0	0	0	0	1	0	0
AA7	PPTG_15947	0	0	0	0	0	0	0	1	0	3	1	2	31	14	17	64	19	95	124	179	98	208	113	221	62	65	30	70	40	37
AA7	PPTG_15948	0	0	0	0	0	0	0	0	0	2	1	1	8	14	6	57	15	72	80	69	54	157	80	166	47	59	35	42	29	30
AA7	PPTG_15949	0	0	0	0	0	0	0	0	0	3	1	3	9	13	12	52	21	60	160	138	117	258	130	285	53	44	66	57	66	31
GH3	PPTG_15963	0	0	0	0	0	0	0	0	0	0	0	0	1	0	0	2	0	2	17	3	6	31	16	16	94	36	62	171	167	271
	PPTG_16002	66	68	65	39	41	44	56	34	45	32	41	63	43	37	42	43	54	45	49	39	25	27	44	18	24	29	29	18	30	19
GH30	PPTG_16010	0	0	0	1	0	0	0	0	0	5	2	0	18	6	2	18	25	65	185	262	229	219	180	333	347	258	190	383	589	464
	PPTG_16014	0	0	0	6	5	2	8	7	6	319	98	27	1031	608	410	1945	1697	2727	11599	7469	8110	16938	10778	21472	39778	27619	21200	34435	47219	31215
	PPTG_16034	0	0	0	2	1	2	3	5	0	155	47	9	410	270	159	758	735	1173	4286	3249	3322	6706	4470	8539	9414	8031	6073	7067	10297	6733
CE3	PPTG_16036	0	0	0	0	0	0	0	0	0	2	0	0	9	2	0	9	19	22	108	53	65	167	131	273	639	430	444	517	849	573
	PPTG_16038	29	17	15	7	25	21	26	23	25	16	19	32	17	31	20	19	27	21	65	36	50	66	58	105	193	142	136	222	305	250
GH30	PPTG_16065	0	0	0	0	0	0	0	0	0	0	0	0	0	0	0	0	0	0	0	2	0	0	0	0	3	1	4	4	9	5
	PPTG_16072	0	0	0	3	5	2	6	18	3	213	55	16	692	415	255	1207	1110	1667	7496	4520	5386	10913	7174	13943	24815	18609	14767	23195	32870	22057
	PPTG_16130	0	0	0	4	1	2	4	5	0	159	38	11	539	357	188	998	910	1460	6292	4078	4674	9581	6937	12930	25228	16760	13548	22309	29673	19831
	PPTG_16133	0	0	0	10	6	5	4	3	2	195	45	18	551	261	183	1003	904	1451	6115	3888	4312	9833	6492	12812	28748	19170	14894	23622	31681	20896
	PPTG_16153	0	0	0	7	6	3	6	7	3	313	74	22	847	511	308	1597	1440	2314	10162	6578	7483	15150	10336	19818	38587	25866	19811	32782	44341	29877
GH109	PPTG_16158	0	0	0	0	0	0	0	0	0	8	1	1	20	13	9	27	102	106	376	468	726	810	818	1252	1098	1049	815	1261	2076	1377
	PPTG_16172	0	0	0	0	0	0	0	0	0	3	0	0	4	2	0	8	1	11	362	89	167	356	212	433	798	664	1006	4518	6241	5017
GH63	PPTG_16176	0	0	0	0	0	0	0	0	0	5	0	0	14	4	5	16	32	51	239	126	113	402	221	466	764	551	534	394	566	418
GH3	PPTG_16224	0	0	0	0	0	0	0	0	0	0	0	0	2	3	1	2	6	11	8	8	7	23	8	40	2	8	3	12	15	20
GH5	PPTG_16240	0	0	0	0	0	0	0	0	0	0	0	0	0	1	0	2	0	2	13	3	8	14	9	12	24	27	19	21	35	15
GH5	PPTG_16243	0	0	0	0	0	0	0	0	0	1	0	0	0	0	0	0	0	0	2	0	0	11	8	19	32	19	11	0	8	9
GH5	PPTG_16244	0	0	0	0	0	0	0	0	0	0	0	0	0	0	0	0	0	1	2	2	2	2	1	7	16	3	12	19	23	28
GH12	PPTG_16267	0	0	0	0	0	0	0	0	0	0	0	0	0	0	0	0	0	0	0	0	0	0	1	1	0	0	0	0	0	0
GH12	PPTG_16271	0	0	0	0	0	0	0	0	0	0	0	0	0	0	0	0	0	0	0	0	0	0	0	0	0	0	0	0	0	0
GH12	PPTG_16272	0	0	0	0	0	0	0	0	0	0	0	0	0	0	0	0	0	0	0	0	0	0	0	0	0	0	0	0	0	0
GH12	PPTG_16273	0	0	0	0	0	0	0	0	0	0	0	0	0	0	0	0	0	0	0	0	0	0	0	0	0	0	0	3	0	0
GH12	PPTG_16275	0	0	0	0	0	0	0	0	0	0	0	0	0	0	0	0	0	0	0	0	0	0	0	0	0	0	0	0	0	0
GH12	PPTG_16276*	0	0	0	0	0	0	0	0	0	0	0	0	0	0	0	0	0	0	0	0	0	0	0	0	0	0	0	0	0	0
GH12	PPTG_16277*	0	0	0	0	0	0	0	0	0	0	0	0	0	0	0	0	0	0	0	0	0	0	0	0	0	1	0	0	0	0
GH12	PPTG_16278	0	0	0	0	0	0	0	0	0	1	0	0	8	1	0	5	2	17	49	47	36	104	68	111	93	127	122	101	131	87
GH47	PPTG_16418	0	0	0	0	0	0	0	0	0	7	1	0	10	3	5	9	21	30	152	86	79	187	133	276	452	368	325	436	605	615
CE12	PPTG_16433	0	0	0	0	0	0	0	0	0	3	1	1	13	2	2	29	25	70	226	157	168	314	276	465	545	417	401	448	662	541
	PPTG_16436	0	0	0	0	0	0	0	0	0	4	0	0	27	19	7	45	17	64	62	56	62	106	59	179	56	45	43	14	21	12
CE12	PPTG_16477	0	0	0	0	0	0	0	0	0	0	0	0	0	0	2	7	8	15	27	28	28	34	26	34	19	9	6	16	28	12
	PPTG_16493	1	0	1	0	0	0	0	2	1	16	3	3	26	20	9	67	75	122	578	326	426	886	665	1228	1522	1349	1114	1422	2021	1820
	PPTG_16532	0	0	0	7	3	2	15	20	8	389	110	38	1206	750	450	2338	2057	3272	12150	8805	9220	19839	12490	24427	33946	27286	21041	30731	45425	29171
GH16	PPTG_16550	0	0	0	0	0	0	0	0	0	9	1	1	35	24	11	47	92	113	564	387	538	1181	722	1452	1032	1043	934	687	1058	708
GH12	PPTG_16566	0	0	0	1	0	0	0	1	0	21	6	2	59	26	21	131	83	196	265	309	268	460	411	793	244	260	199	112	172	148
GH12	PPTG_16567	0	0	0	0	0	0	0	0	0	0	0	0	0	0	0	1	0	0	1	1	0	6	4	0	8	13	10	11	19	12
	PPTG_16645	0	0	0	0	0	0	0	0	0	6	0	2	5	1	0	4	5	13	409	60	90	438	279	845	2743	1564	2029	2009	2522	2226
	PPTG_16688	0	0	0	0	0	0	0	0	0	0	0	0	3	0	1	0	12	13	462	98	156	533	428	824	1600	1260	1852	3089	5567	4457
	PPTG_16766	0	0	0	0	0	0	0	0	0	8	0	0	1	3	0	5	16	42	687	97	209	1614	824	1754	2080	1826	2308	1046	2183	1540
	PPTG_16779	0	0	0	0	0	0	0	0	0	7	0	0	10	5	1	24	95	129	1213	367	572	2065	1636	3160	7180	5662	6182	7405	10129	9922
	PPTG_16818	0	0	0	3	7	5	2	11	4	245	77	23	783	453	259	1319	1301	2157	8924	5960	6825	13273	8675	17456	34782	22936	17559	29590	38167	25611
GH81	PPTG_16828	0	0	0	0	0	0	0	0	0	0	1	0	3	3	1	10	13	12	50	42	36	62	50	90	75	66	64	52	78	32
	PPTG_16844	0	0	0	0	0	0	0	0	0	3	0	0	3	1	0	13	33	60	787	160	316	1686	1026	1996	2921	2308	2343	2161	3380	3276
	PPTG_16899	0	0	0	0	2	2	1	8	1	122	31	16	365	219	131	618	654	993	4214	2813	3292	6344	4657	8502	9898	8794	8140	7937	12515	10182
	PPTG_16923	0	0	0	0	0	0	0	1	0	53	4	3	68	27	30	114	481	456	5001	2166	3550	9243	7439	13657	30189	26608	31249	35521	51234	59974
CBM13	PPTG_16933	0	0	0	0	0	0	0	0	0	0	0	0	0	0	0	0	0	0	0	0	0	1	0	0	0	0	0	0	2	0
	PPTG_17152	0	0	0	3	0	1	3	3	0	53	19	5	180	93	55	294	200	308	1115	895	804	1277	1000	1715	1427	1578	1035	1000	1510	1100
CBM1	PPTG_17172	0	0	0	0	0	1	0	0	0	2	0	0	3	6	1	4	23	25	177	60	115	117	93	190	447	284	328	688	1125	826
GH17	PPTG_17185	0	0	0	0	0	0	0	0	0	1	0	0	14	10	3	25	16	34	113	114	94	99	100	161	77	88	47	81	105	77
GH17	PPTG_17186	0	0	0	0	0	0	0	0	0	0	0	0	0	0	0	0	1	1	24	4	11	22	9	25	75	74	57	77	135	122
GH17	PPTG_17187	0	0	0	0	0	0	0	1	1	62	9	4	182	86	70	309	695	815	4114	2516	3304	9512	5920	10295	9338	10176	9112	7700	12242	9087
GH17	PPTG_17188	0	0	0	0	0	0	0	0	0	0	0	0	0	1	0	0	2	6	45	13	36	139	63	106	181	184	192	593	719	620
GH17	PPTG_17201	0	0	0	0	0	0	1	0	0	7	1	1	37	16	8	58	33	79	135	172	165	167	119	254	85	120	94	89	126	77
GH10	PPTG_17240	0	0	0	0	0	0	0	0	0	3	4	2	31	19	9	64	26	114	226	287	203	311	226	492	295	217	222	155	237	202
	PPTG_17268	0	0	0	0	1	0	1	1	0	57	10	3	96	74	37	230	267	479	2004	1071	1292	3516	2598	4571	7583	7386	5132	5113	8172	6339
	PPTG_17323	0	0	0	0	0	0	0	0	0	10	0	0	0	0	0	6	30	10	1003	57	66	2130	1898	4500	18354	14443	17509	11837	17723	18423
GH43	PPTG_17405	0	0	0	0	0	0	0	0	0	0	1	0	5	2	1	8	0	7	14	35	13	21	8	27	5	2	10	7	9	6
GH43	PPTG_17406	0	0	0	0	0	0	0	0	0	0	0	0	0	0	0	0	0	2	14	11	16	21	15	29	6	11	16	6	12	9
GH43	PPTG_17407	0	0	0	0	0	0	0	0	0	3	0	0	14	4	3	8	7	24	100	148	104	257	136	217	201	182	244	58	100	67
CBM1	PPTG_17441	0	0	0	0	0	0	0	0	0	0	0	0	0	0	0	0	1	0	15	2	0	6	0	10	36	17	83	527	527	1072
	PPTG_17494	0	0	0	4	4	1	2	4	0	145	40	20	475	306	184	852	817	1253	5744	3542	3937	8139	5289	10461	19266	13410	10015	16509	21939	15238
PL1	PPTG_17499	0	0	0	0	0	0	0	0	0	1	1	0	8	12	8	12	11	30	60	74	47	87	44	122	83	150	92	96	152	105
PL1	PPTG_17505	0	0	0	0	0	0	0	0	0	0	0	0	2	0	0	0	1	0	5	8	3	15	4	7	6	16	5	13	19	15
	PPTG_17521	0	0	0	0	0	0	0	0	0	17	7	1	41	26	19	73	96	131	660	365	401	1215	709	1554	2051	1968	1560	1786	2550	1831
CBM1	PPTG_17543	0	0	0	0	0	0	0	0	0	0	0	0	0	0	0	0	1	0	23	5	5	14	13	17	53	35	41	46	92	50
CBM1	PPTG_17544	0	0	0	0	0	0	0	0	0	0	0	0	0	0	0	0	0	0	2	0	3	4	3	6	19	14	14	72	141	78
	PPTG_17566	0	0	0	6	11	3	7	14	1	266	79	17	774	472	265	1485	1198	2022	8472	5627	6092	13394	8413	16787	30672	21300	16353	25066	34893	23305
GH28	PPTG_17581	0	0	0	0	0	0	0	0	0	4	1	0	8	9	2	11	0	16	23	36	19	41	12	34	36	29	19	27	48	20
	PPTG_17588	0	0	0	2	4	4	3	2	3	205	51	17	614	402	243	1118	977	1717	6797	4649	5169	10669	7473	14200	26295	18001	14083	23479	32211	22347
	PPTG_17614	0	0	0	0	3	0	0	1	0	23	5	0	45	32	18	85	115	166	821	420	466	1674	1057	2082	3888	2934	2384	2890	4187	2845
GH19	PPTG_17667	0	0	0	0	0	0	0	0	0	7	0	0	5	0	0	3	131	36	872	498	1082	1402	1179	1700	1744	1962	1812	4286	6502	8431
GH19	PPTG_17668	0	0	0	0	0	0	0	0	0	0	0	0	1	2	3	1	2	4	34	22	35	55	36	70	59	58	55	134	176	194
	PPTG_17678	0	0	0	0	0	0	0	0	0	0	0	0	0	0	0	0	0	0	6	1	0	2	2	14	1728	180	868	890	2032	735
GH28	PPTG_17704	0	0	0	0	0	0	0	0	0	4	0	0	7	6	5	9	25	37	51	161	109	133	155	232	73	68	28	41	78	44
	PPTG_17730	0	0	0	0	0	0	0	0	0	9	2	0	18	12	7	21	10	35	39	50	46	19	27	51	12	5	1	1	5	2
CBM57	PPTG_17743	0	0	0	0	0	0	0	0	0	0	0	0	0	0	0	0	0	0	0	0	0	0	0	0	0	0	0	1	0	0
	PPTG_17779	0	0	0	0	0	0	0	0	0	29	0	0	0	0	0	3	182	88	3190	655	1149	6142	3409	7177	8218	7914	7725	3942	6517	5433
	PPTG_17798	0	0	0	0	0	0	0	0	0	1	0	0	0	0	0	0	3	1	89	16	19	370	228	419	641	795	703	150	195	172
	PPTG_17805	0	0	0	1	3	0	0	1	0	41	5	7	103	44	32	209	227	400	1195	906	930	2523	1424	2905	3067	2693	1981	1621	2573	1684
	PPTG_17834	0	0	0	0	0	0	0	0	0	5	0	0	1	3	0	8	18	48	270	84	201	433	315	597	1856	1415	1330	2351	3168	3161
GH10	PPTG_17850	0	0	0	0	0	0	0	0	0	0	0	0	2	0	1	3	0	2	11	4	5	23	13	32	51	20	27	24	31	15
GH10	PPTG_17851	0	0	0	0	0	1	0	0	0	0	0	0	22	6	0	19	17	45	54	92	66	81	82	150	52	46	13	34	30	41
	PPTG_17872	0	0	0	0	0	0	0	0	0	32	7	0	105	35	29	194	354	395	3247	1687	1905	4826	3387	6815	23200	16365	13190	13916	21941	18395
GH81	PPTG_17873	0	0	0	0	0	0	0	0	0	24	1	0	83	26	17	124	333	355	3311	1607	1921	4807	3380	7390	23245	17261	14975	14524	23494	21908
	PPTG_17896	0	0	0	0	0	0	0	0	0	6	0	0	0	0	1	1	1	3	437	48	56	1012	401	1892	9971	5508	7412	8356	11896	6502
	PPTG_17946	1	0	1	4	2	3	6	6	5	90	41	16	386	250	123	672	743	991	3238	2670	2896	4640	3618	6812	5648	5346	3942	3677	5647	4304
	PPTG_17956	0	0	0	10	5	0	6	12	4	220	61	25	706	426	218	1251	1128	1925	6940	4563	5041	11766	7532	14607	24496	18443	15911	22444	32660	22924
	PPTG_17957	0	0	0	0	0	0	0	0	0	2	0	0	0	0	0	0	1	2	69	5	10	111	89	282	2543	1291	1801	2106	2844	3398
	PPTG_17989	1	0	0	0	0	0	0	0	0	10	4	0	52	28	16	62	69	115	401	290	289	550	404	716	785	668	483	488	687	672
	PPTG_18034	0	0	0	0	0	0	0	0	0	2	0	0	2	1	0	4	5	5	147	39	63	211	135	439	871	667	1041	3359	4525	4156
GH30	PPTG_18120	0	0	0	0	0	0	0	0	0	9	1	1	33	5	7	55	63	170	253	317	287	517	422	656	276	242	196	186	253	190
GH6	PPTG_18125	0	0	0	0	0	0	0	0	0	1	0	0	1	1	0	0	0	2	14	3	5	11	3	8	57	28	36	160	253	267
	PPTG_18195	1	1	1	6	7	6	8	9	7	303	59	36	818	548	317	1546	1399	2243	9958	6297	7059	12754	9005	17014	35258	23011	18400	29709	38892	26572
GH54	PPTG_18202	0	0	0	0	0	0	0	1	0	2	0	0	7	3	0	2	7	22	36	100	66	33	51	63	33	13	11	14	22	12
	PPTG_18223	0	0	0	1	0	0	0	2	0	24	6	0	54	25	5	80	87	127	578	330	440	806	610	1093	2524	1636	1237	1723	2350	1840
AA8	PPTG_18231	0	0	0	0	0	0	0	0	0	5	1	1	10	5	4	11	5	20	97	58	94	99	60	108	349	165	134	254	367	173
	PPTG_18242	0	0	0	0	0	0	0	0	0	1	0	0	0	0	0	2	0	6	239	48	60	210	110	302	835	399	616	2112	3096	1216
GH1	PPTG_18270	0	0	0	0	0	0	0	0	0	3	0	0	1	0	2	5	18	31	250	99	127	490	362	658	1407	1147	1304	1399	2012	2070
	PPTG_18272	0	0	0	0	0	0	0	0	0	6	0	0	4	2	1	19	54	68	647	278	301	1522	1228	2383	5858	4557	4682	6596	9449	5199
	PPTG_18274	0	1	0	3	1	5	0	2	0	84	26	5	271	158	67	427	476	701	2219	1788	1803	3838	2623	5037	4089	4073	3202	2828	4721	4038
	PPTG_18309	0	0	0	4	2	0	3	3	0	116	18	5	334	174	126	600	815	1237	6571	3476	4603	10418	6848	13134	15010	12823	11760	12851	20515	15173
	PPTG_18349	0	0	0	0	0	0	0	0	0	0	0	0	2	4	5	2	0	1	59	18	27	9	12	22	105	37	61	615	778	770
GH5	PPTG_18368	0	0	0	0	0	0	0	0	0	2	0	0	2	0	0	0	2	5	77	79	74	169	166	226	363	348	278	170	216	104
CBM63	PPTG_18384	0	0	0	0	0	0	0	0	0	0	0	0	0	0	0	2	24	21	20	18	65	201	234	290	174	276	105	36	49	47
CBM63	PPTG_18386	0	0	0	0	0	0	0	0	0	0	1	0	2	2	1	6	2	10	19	13	23	42	53	67	53	43	41	36	67	82
CBM63	PPTG_18395	0	0	0	0	0	0	0	0	0	0	0	0	0	2	0	1	1	2	12	5	11	22	31	36	90	74	77	44	98	60
CBM63	PPTG_18397	0	0	0	0	0	0	0	0	0	0	0	0	0	0	0	0	2	0	19	12	11	64	37	69	83	116	79	25	49	32
	PPTG_18406	0	0	0	0	0	0	0	0	0	7	0	0	1	1	0	2	20	37	810	124	275	1730	888	1761	2032	1475	1948	1327	2402	1811
GH47	PPTG_18414	0	0	0	0	0	0	0	0	0	1	0	0	11	3	2	19	29	28	120	81	86	244	162	288	387	311	295	265	455	330
	PPTG_18475	0	1	1	0	2	0	1	1	0	1	0	3	1	1	0	1	1	0	10	1	5	11	11	14	31	26	27	94	149	72
GH7	PPTG_18587	0	0	0	1	0	2	0	1	0	30	8	6	94	54	15	310	183	456	827	864	624	1627	1147	2384	1012	1030	883	354	550	348
GH7	PPTG_18588*	0	0	0	0	0	0	0	0	0	0	0	0	0	0	0	0	0	0	0	0	0	1	0	0	2	1	0	0	0	0
GH7	PPTG_18589*	0	0	0	0	0	0	0	0	0	0	0	0	0	0	0	0	0	0	0	0	0	0	0	0	1	0	0	2	3	0
	PPTG_18599	33	24	24	25	34	26	24	21	21	246	63	35	629	407	227	1237	1128	1778	7478	4942	5484	10665	7073	13392	28790	19084	14629	24240	32278	21008
CBM47	PPTG_18605	0	0	0	0	0	0	0	0	0	0	0	0	0	0	0	0	0	0	2	1	2	4	3	9	60	15	28	61	135	62
GH37	PPTG_18612	0	0	0	0	0	0	0	1	0	0	0	1	7	2	3	11	21	25	139	107	130	212	149	276	391	327	342	406	614	416
GH37	PPTG_18624	0	0	0	0	0	0	0	0	1	0	1	0	1	6	1	8	8	19	89	42	39	113	93	180	272	256	219	186	330	303
	PPTG_18704	0	0	0	2	0	2	1	3	0	58	17	5	138	100	71	319	362	537	2546	1573	1824	4465	3218	6014	8828	7437	6089	6926	10668	8361
	PPTG_18717	0	0	0	6	4	3	8	15	4	284	82	33	790	535	285	1455	1404	2261	9705	6542	7201	15526	10322	20390	37631	26810	20838	32187	43930	30245
	PPTG_18731	0	0	0	0	0	0	0	0	0	1	0	0	0	0	0	0	1	1	81	11	17	124	65	181	942	504	531	1071	1611	838
GH5	PPTG_18765	0	0	0	1	0	0	0	1	0	17	3	2	44	14	13	80	152	151	836	470	594	1517	1016	1923	2571	2522	2201	2347	3613	2952
GH53	PPTG_18794	0	0	0	0	0	0	0	0	0	1	0	0	0	1	0	0	0	4	37	19	14	58	33	56	93	76	73	48	79	92
PL3	PPTG_18804	0	0	0	0	0	0	0	0	0	0	0	0	0	1	0	0	0	0	0	3	1	0	1	1	7	2	2	9	3	13
	PPTG_18809	1	0	0	1	0	2	0	1	0	17	7	3	84	62	22	146	180	238	1054	702	741	1721	1252	2247	2173	2215	2008	1643	2663	2325
	PPTG_18851	0	0	0	0	0	0	0	0	1	52	0	0	14	2	2	16	517	436	7635	1828	3086	15390	8904	19361	73671	47856	34951	41313	56597	35986
	PPTG_18870	0	0	0	3	1	0	2	3	1	103	31	5	327	181	97	513	700	1022	4977	2740	3416	8691	5952	11396	16587	14847	13412	13658	21508	19404
PL1	PPTG_18908	0	0	0	0	0	0	0	0	0	0	0	0	2	1	1	1	3	2	2	3	5	10	3	11	9	3	6	7	7	3
GH17/CBM13	PPTG_18983	0	0	0	0	0	0	0	0	0	0	0	0	0	0	0	0	0	0	1	1	1	3	3	0	2	2	2	2	1	3
	PPTG_18995	0	0	0	3	5	3	6	8	3	180	54	14	552	365	204	1021	879	1481	5918	3843	4328	9077	5964	11652	21822	14939	12364	18798	25943	17720
GH18	PPTG_18999	0	0	0	0	0	0	0	0	0	2	0	0	1	1	0	0	12	17	100	47	80	182	133	243	781	494	482	702	1073	817
	PPTG_19007	0	0	0	0	0	0	0	2	0	65	6	3	137	77	45	310	683	777	5051	2869	4091	10026	7628	14332	20480	17374	17407	22964	35069	28571
	PPTG_19077	0	0	0	11	6	1	8	12	6	307	84	31	960	661	367	1886	1776	2743	11621	8098	8769	18001	11804	22665	35258	26519	19362	32295	45059	28731
	PPTG_19079	0	0	0	1	0	0	0	2	0	39	20	6	240	107	63	311	249	726	1369	2219	1714	1529	1293	2401	581	453	381	281	566	335
CBM1	PPTG_19098	0	0	0	0	1	0	1	1	0	25	2	0	67	38	35	145	146	352	1693	772	1054	4095	2249	4574	5802	5897	6038	6039	8293	7137
	PPTG_19125	0	0	0	3	0	0	6	5	1	82	21	6	293	164	82	474	569	796	3125	1993	2432	5717	3834	6836	6548	6684	5238	5375	8816	5754
	PPTG_19127	0	0	0	3	3	1	0	5	1	112	22	11	322	170	107	572	685	1078	3726	2497	2872	6839	4560	8539	7137	7816	6784	6071	10478	8903
CE13	PPTG_19133	0	0	0	1	0	0	0	0	0	1	0	1	8	4	1	13	11	17	43	33	29	54	37	94	116	96	98	107	145	85
	PPTG_19143	2	1	4	2	2	1	2	2	2	10	9	5	42	26	14	57	60	85	251	211	202	220	176	332	264	282	179	150	228	199
GH53	PPTG_19164	0	0	0	0	0	0	0	0	0	0	0	0	0	0	0	1	0	3	11	0	0	15	6	16	22	20	17	11	17	15
GH53	PPTG_19165	0	0	0	0	0	0	0	0	0	0	0	0	0	0	0	0	0	0	0	0	0	0	0	0	0	0	0	0	0	0
GH53	PPTG_19166	0	0	0	0	0	0	0	0	0	0	0	0	0	0	0	0	0	0	0	0	0	0	0	0	0	0	0	1	1	0
GH53	PPTG_19167	0	0	0	0	0	0	0	0	0	32	0	0	0	0	0	5	0	71	2736	96	345	5041	3087	7050	6548	8109	9238	5326	9795	6840
GH53	PPTG_19168	0	0	0	0	0	0	0	0	0	3	0	0	0	0	0	0	0	2	423	2	19	722	361	1166	2264	2646	2471	1236	1882	941
	PPTG_19188	521	499	418	390	443	410	434	455	395	515	456	495	1023	743	592	1426	1820	2674	5850	5688	6043	10754	8790	15730	13572	12579	11316	7888	12998	10057
CE5	PPTG_19214	0	0	0	0	0	0	0	0	0	1	0	0	0	1	2	0	2	3	34	28	42	58	73	126	175	171	155	57	110	66
CE5	PPTG_19215	0	0	0	0	0	0	0	0	0	0	0	0	0	0	0	0	0	0	0	0	1	1	3	1	3	0	4	2	4	0
GH12	PPTG_19219	0	0	0	0	0	0	0	0	0	0	0	0	0	0	0	0	0	0	0	0	0	0	0	0	0	0	0	0	0	0
GH12	PPTG_19220	0	0	0	0	0	0	0	0	0	1	0	0	2	0	0	1	5	9	13	17	20	35	30	42	56	41	33	29	30	31
	PPTG_19267	0	0	0	0	0	0	0	1	0	39	1	0	6	1	5	8	79	280	3963	538	1062	9631	6077	11033	10457	13095	11282	8006	15834	9598
	PPTG_19289	0	0	0	0	0	0	0	0	0	0	0	0	0	0	1	1	0	1	16	10	15	23	18	38	262	79	148	761	1032	529
GH109	PPTG_19299	0	0	0	0	0	0	0	0	0	10	0	0	5	4	2	24	35	44	238	119	190	357	235	455	824	514	470	756	1045	946
	PPTG_19308	0	0	0	1	2	3	6	13	0	200	45	16	555	311	174	1001	875	1354	6862	4170	4491	10043	6468	12780	25963	18248	13170	21688	28551	19075
	PPTG_19310	0	0	0	1	1	0	0	2	0	39	14	10	148	91	42	331	384	516	3225	1548	1817	5169	3452	6884	14308	10591	9132	10767	16067	13276
	PPTG_19311	0	0	0	0	0	0	0	0	0	1	0	0	1	2	0	10	35	24	272	119	159	422	367	700	1603	1209	1143	2353	3148	3613
GH5	PPTG_19349	0	0	0	0	0	0	0	0	0	2	0	0	0	0	2	8	7	6	110	23	49	224	167	398	835	686	703	1402	1992	1431
GH1	PPTG_19353	0	0	0	0	0	0	0	0	0	1	1	0	3	0	1	6	18	32	181	21	60	403	257	629	959	801	709	442	849	670
GH12	PPTG_19377	0	0	0	0	0	0	0	0	0	0	0	0	1	0	0	0	15	3	169	56	64	674	362	738	403	670	470	92	75	123
GH12	PPTG_19378	0	0	0	0	0	0	0	0	0	4	0	0	0	0	0	0	19	6	434	105	177	1753	1133	2051	1884	2620	2043	524	742	707
	PPTG_19399	100	127	98	143	142	118	138	137	134	279	126	132	479	268	259	897	1032	1375	6927	3768	4435	12551	8215	14818	28890	24209	22857	23207	35222	28761
CBM63	PPTG_19415	0	0	0	0	0	0	0	0	0	0	2	0	0	0	0	2	6	11	12	16	35	65	88	121	60	89	33	8	21	19
PL3	PPTG_19417	0	0	0	0	0	0	0	0	0	0	1	0	1	1	0	0	1	1	7	8	6	12	4	15	1	0	7	3	4	0
PL3	PPTG_19418	0	0	0	0	0	0	0	0	0	0	2	1	13	10	3	25	11	48	53	67	34	82	64	124	16	15	27	31	40	11
CE13	PPTG_19428	0	0	0	0	0	0	0	0	0	10	1	2	12	12	3	16	57	77	822	258	445	1151	852	1271	1146	1200	1062	1104	1839	1299
CBM63	PPTG_19485	0	0	0	0	0	0	0	0	0	1	0	0	2	1	0	3	8	14	17	16	9	58	33	71	60	58	39	11	19	13
CE1	PPTG_19565	0	0	0	0	0	0	0	0	0	1	0	0	1	0	0	0	1	0	7	7	11	22	21	30	39	43	41	59	147	91
GH3	PPTG_19569	0	0	0	0	0	0	0	0	0	0	0	0	0	0	0	0	0	0	0	0	0	0	0	0	0	0	1	5	4	15
GH16	PPTG_19587	0	0	0	0	0	0	0	0	0	0	0	0	0	0	0	0	0	0	0	0	1	0	0	0	1	0	0	1	2	1
	PPTG_19593	0	0	0	0	0	0	0	0	0	8	3	0	57	43	15	53	7	60	199	243	124	122	50	167	6	7	51	6	91	9
	PPTG_19619	0	0	0	0	0	0	0	0	0	2	0	0	0	0	0	0	0	0	33	0	1	75	55	43	663	201	602	1075	1136	991
AA7	PPTG_19661	0	0	0	0	2	0	3	2	1	35	12	4	158	99	55	364	136	464	845	896	610	1188	613	1593	503	334	307	302	358	214
	PPTG_19663	0	0	0	0	0	0	0	0	0	3	0	0	46	13	12	33	4	38	202	618	242	461	73	397	26	9	48	17	78	10
GH3	PPTG_19675	0	0	0	0	0	0	1	0	0	4	1	0	14	9	5	33	9	55	78	32	45	102	71	167	59	47	54	70	100	98
	PPTG_19703	0	0	0	0	0	0	0	0	0	5	1	0	21	11	7	15	1	21	103	129	56	60	25	66	7	3	27	7	50	1
GH1	PPTG_19709	0	0	0	0	0	0	0	0	0	0	0	0	0	1	1	2	8	7	156	63	91	253	152	319	836	733	789	988	1573	1242
CBM1	PPTG_19719	0	0	0	0	0	0	0	0	0	0	0	0	0	0	0	0	0	0	0	0	1	0	0	0	0	0	0	0	1	0
CBM1	PPTG_19721	0	0	0	0	0	0	0	0	0	1	0	0	0	1	0	5	6	8	16	9	11	28	16	28	84	33	30	67	74	44
	PPTG_19803	0	0	0	0	0	1	1	1	0	27	7	2	89	39	26	130	253	336	2319	1239	1775	4182	2647	5687	8179	6559	6653	10604	14482	12213
	PPTG_19862	0	0	0	0	0	0	0	0	0	15	0	1	0	2	1	5	173	49	2291	633	960	6200	3567	7505	7507	9292	6078	3194	6572	4775
	PPTG_19868	0	0	0	0	0	0	1	2	0	34	4	1	42	26	13	117	497	367	2655	1254	1649	6495	5203	8626	7180	8410	5240	3004	5171	4060
GH81	PPTG_19888	0	0	0	0	0	0	0	0	0	0	2	0	10	6	2	11	93	103	478	321	594	1275	941	1969	871	1286	1634	1550	2539	2722
GH81	PPTG_19889	0	0	0	0	0	0	1	0	0	2	0	0	2	0	2	7	36	44	246	143	263	548	382	799	697	871	782	1050	1690	1200
	PPTG_20132	0	0	0	0	0	0	0	1	0	4	0	0	1	0	0	1	13	6	136	52	61	192	154	347	1859	1045	1082	3756	5189	4708
GH72	PPTG_20175	0	0	0	0	0	0	0	0	0	0	0	0	0	0	0	0	0	0	1	0	1	1	0	1	19	7	11	25	23	7
CBM20/CBM47	PPTG_20189	0	0	0	0	0	0	0	0	0	9	1	0	29	11	9	35	33	63	305	186	244	386	323	562	1450	901	677	1181	1745	892
PL1	PPTG_20190	0	0	0	0	0	0	0	0	0	0	0	0	0	0	0	0	0	0	0	0	0	0	0	0	0	0	0	0	1	0
PL1	PPTG_20191	0	0	0	0	0	0	0	0	0	0	0	0	0	0	0	0	1	0	0	0	0	0	0	1	0	2	0	1	4	7
	PPTG_20214	0	0	0	0	2	0	0	3	0	42	14	9	178	94	58	306	208	548	1133	1491	1437	1160	1142	1850	379	351	412	541	847	557
GH28	PPTG_20263	0	0	0	0	0	0	0	0	0	0	0	0	0	0	0	0	0	0	6	3	2	2	1	0	0	0	0	0	0	0
CBM13	PPTG_20351	0	0	0	0	0	0	0	0	0	0	0	0	0	0	0	0	0	2	6	1	2	4	0	2	36	15	38	44	178	90
	PPTG_20358	206	228	269	351	321	251	286	255	301	324	321	303	300	294	303	386	358	365	585	671	500	590	549	672	993	755	663	750	974	583
PL1	PPTG_20388	0	0	0	0	0	0	0	0	0	0	0	0	0	0	0	0	0	0	0	0	0	0	0	0	0	0	0	0	0	0
	PPTG_20417	16	10	14	13	12	17	19	10	14	11	20	15	18	19	9	15	15	18	17	16	10	9	6	6	4	19	10	8	8	16
GH16	PPTG_20452	0	0	0	0	0	0	0	0	0	0	0	0	0	0	0	0	0	0	0	0	0	0	0	1	0	1	1	4	3	4
* indicates adjacent transcripts wrongly annotated as two genes. These were added together for the analysis of CWDE.
