# Supplementary material for: RNA-Seq Analysis of the Expression of Genes Encoding Cell Wall Degrading Enzymes during Infection of Lupin (Lupinus angustifolius) by Phytophthora parasitica
Source: PLoS One. 2015 Sep 2;10(9):e0136899. doi: 10.1371/journal.pone.0136899 (PMC4558045; doi:10.1371/journal.pone.0136899)
Supplement: S4 Table — (XLSX) [file pone.0136899.s011.xlsx]

## Sheet: S4 Table
S4 Table. Top 200 expressed P. parasitica genes based the sum of the median NRPK values from the unique location data set across the infection time-course.
Rank	Total NRPK	Transcript No.	P. parasitica annotation	Conserved features/function
1	97219.6	PPTG_10197	30S ribosomal protein S28e
2	75859.7	PPTG_12754	60S ribosomal protein L38
3	69430	PPTG_13076	60S ribosomal protein L39
4	68716.6	PPTG_12179	hypothetical protein	proteolipid membrane potential modulator, modulates membrane potential
5	68122.8	PPTG_15237	elicitin-like protein
6	64227.4	PPTG_06043	60S ribosomal protein L37a
7	59563	PPTG_15134	40S ribosomal protein S12
8	56799.1	PPTG_16818	S25 ribosomal protein
9	52885.1	PPTG_07764	40S ribosomal protein S3a	WS021
10	52391.9	PPTG_13080	30S ribosomal protein S26e
11	51334.8	PPTG_15683	30S ribosomal protein S26e	contains 30S ribosomal protein S21e domain
12	48293.1	PPTG_18717	40S ribosomal protein S23
13	46749.1	PPTG_16153	40S ribosomal protein S18
14	46241.3	PPTG_11897	40S ribosomal protein S8
15	44311.4	PPTG_17566	50S ribosomal protein L32
16	43290.8	PPTG_15390	hypothetical protein	contains ribosomal protein L41 domain
17	42663	PPTG_13005	50S ribosomal protein L1
18	42653	PPTG_04051	40S ribosomal protein S20
19	42633.6	PPTG_11004	40S ribosomal protein
20	42312.5	PPTG_19308	50S ribosomal protein L36e
21	42030.1	PPTG_11487	50S ribosomal protein L34e
22	41966.6	PPTG_16014	60S ribosomal protein
23	41917.1	PPTG_16133	50S ribosomal protein L35Ae
24	41680.2	PPTG_18851	hypothetical protein	no putative conserved domains
25	40607.9	PPTG_01694	50S ribosomal protein L19e
26	40025.9	PPTG_14724	hypothetical protein	contains 60s acidic ribosomal protein domain
27	38722	PPTG_15670	30S ribosomal protein S19e
28	38512.8	PPTG_09132	40S ribosomal protein S13
29	37935.5	PPTG_10319	60S acidic ribosomal protein P2
30	37443.7	PPTG_01466	translation initiation factor eIF-5A
31	37280.4	PPTG_10422	60S ribosomal protein
32	37272.8	PPTG_01945	hypothetical protein	contains ribosomal L29e protein family domain
33	35779	PPTG_15525	60S ribosomal protein L14
34	35635	PPTG_04703	mitochondrial substrate carrier family protein ancA
35	35074.9	PPTG_01387	60S ribosomal protein L24
36	35016	PPTG_15753	30S ribosomal protein S4
37	34526.2	PPTG_13425	ubiquitin-like protein/ribosomal protein
38	34252.6	PPTG_15537	60S ribosomal protein
39	34087.5	PPTG_04153	60S ribosomal protein L35
40	33997	PPTG_17494	60S ribosomal protein L30
41	33580.9	PPTG_10318	60S ribosomal protein L22
42	33109.4	PPTG_18995	40S ribosomal protein S15a
43	32956.4	PPTG_11874	40S ribosomal protein S2
44	32462.7	PPTG_04100	hypothetical protein	no putative conserved domains
45	31989.7	PPTG_06371	60S ribosomal protein L12
46	31719.6	PPTG_04251	40S ribosomal protein S15
47	31651.4	PPTG_16130	60S ribosomal protein L27
48	30143.9	PPTG_05458	60S ribosomal protein L23a
49	29782.5	PPTG_15526	60S ribosomal protein L5
50	29737.2	PPTG_14025	hypothetical protein	contains 60s acidic ribosomal protein domain
51	29499.1	PPTG_04186	60S ribosomal protein L7
52	29425.8	PPTG_00353	40S ribosomal protein S14
53	28829.4	PPTG_15650	hypothetical protein	similar to translationally controled tumor-like protein
54	28205	PPTG_19077	40S ribosomal protein SA
55	27901.2	PPTG_07299	hypothetical protein	similar to ribosomal protein P1
56	27600.5	PPTG_14424	60S ribosomal protein L9
57	27371.9	PPTG_05319	60S ribosomal protein
58	26973.6	PPTG_05682	60S ribosomal protein L18a
59	26762	PPTG_01105	60S ribosomal protein L23
60	26655.5	PPTG_15783	30S ribosomal protein S7e
61	25917	PPTG_17956	60S ribosomal protein L10
62	25711.3	PPTG_14112	60S ribosomal protein L8
63	25505.8	PPTG_13477	H -/Na -translocating F-type, V-type and A-type ATPase
64	25468.3	PPTG_11356	60S acidic ribosomal protein P0
65	25014.4	PPTG_01761	nucleoside diphosphate kinase B
66	24588.2	PPTG_00121	secreted RxLR effector peptide	RxLR
67	24367.9	PPTG_14734	60S ribosomal protein L7a-2
68	23828.9	PPTG_16072	60S ribosomal protein L6
69	22742.7	PPTG_06192	40S ribosomal protein
70	22642.7	PPTG_16532	60S ribosomal protein L4
71	22350	PPTG_01700	transcription factor BTF3-like protein
72	21858.1	PPTG_08333	hypothetical protein	no putative conserved domains
73	21111.4	PPTG_00988	50S ribosomal protein L13
74	19777.2	PPTG_07300	hypothetical protein
75	18793.5	PPTG_01676	guanine nucleotide-binding protein subunit beta-like protein
76	18778.8	PPTG_09250	NAD(P)H:quinone oxidoreductase, type IV
77	18140.5	PPTG_19310	hypothetical protein	no putative conserved domains
78	17836	PPTG_17588	40S ribosomal protein S11
79	16858.4	PPTG_19803	hypothetical protein	no putative conserved domains
80	16164.4	PPTG_08061	hypothetical protein	no putative conserved domains
81	15904.6	PPTG_12927	actin-depolymerizing factor
82	15319.3	PPTG_09123	hypothetical protein	similar to cytochrome C oxidase subunit IV
83	14861.2	PPTG_15686	hypothetical protein	similar to acyl carrier protein
84	14681.8	PPTG_10455	EF-1 guanine nucleotide exchange domain-containing protein
85	14475.9	PPTG_07024	ATP synthase subunit O
86	14358.4	PPTG_02398	elongation factor 1-gamma
87	14316.3	PPTG_06045	hypothetical protein	CBM1: cellulose-binding domain
88	14034.2	PPTG_01934	small cysteine rich protein SCR108
89	13986.1	PPTG_04112	manganese superoxide dismutase
90	13968.4	PPTG_13120	annexin family
91	13954.1	PPTG_13397	hypothetical protein	contains a CCT motif found in some plant nuclear localised proteins
92	13773.3	PPTG_10031	hypothetical protein	no putative conserved domains
93	13364.8	PPTG_04475	hypothetical protein	contains a NAC domain and ubiquitin-associated (TS-N) domain
94	13061.4	PPTG_14068	hypothetical protein	no putative conserved domains
95	12946.9	PPTG_03599	hypothetical protein	no putative conserved domains
96	12862.7	PPTG_01101	glyceraldehyde-3-phosphate dehydrogenase
97	12124.1	PPTG_01939	glucan 1,3-beta-glucosidase	GH5/CBM43: exo-β-1,3-glucansase acting on terminal non-reducing end glucans (GH5_33)
98	11963.5	PPTG_01682	hypothetical protein	contains mitochondrial ATP synthase D chain
99	11924.6	PPTG_20214	hypothetical protein	no putative conserved domains but has similarity to an RxLR from P. infestans
100	11883.1	PPTG_04728	50S ribosomal protein L13e
101	11754.9	PPTG_11914	EF-1 guanine nucleotide exchange domain-containing protein
102	11695.5	PPTG_01894	hypothetical protein	no putative conserved domains
103	11684.3	PPTG_11591	hypothetical protein	no putative conserved domains
104	11627.3	PPTG_17872	hypothetical protein	similar to RNA recognition motif in serine/arginine-rick splicing factor
105	11460.7	PPTG_09080	elicitin-like protein
106	11119	PPTG_08290	hypothetical protein	contains acyl CoA binding protein domain
107	11076.6	PPTG_18870	hypothetical protein	contains mitochondrial ATP synthase B chain precursor region
108	10905.4	PPTG_05435	hypothetical protein	similar to cytochrome C oxidase subunit VIa
109	10807.9	PPTG_07051	cytochrome c
110	10779.4	PPTG_03934	annexin family
111	10471.6	PPTG_18704	ATP synthase subunit delta'
112	10464.3	PPTG_19007	hypothetical protein	no putative conserved domains
113	10408.1	PPTG_03200	hypothetical protein	contains NADH-ubiquinone reductase complex 1 MLRQ subunit
114	10246.8	PPTG_08273	ubiquitin-conjugating enzyme E2-16 kDa	Ubiquitin-conjugating enzyme
115	10226.3	PPTG_16034	hypothetical protein	similar to hyaluronan/mRNA binding familyprotein
116	10143.6	PPTG_04665	glutaredoxin
117	10049.9	PPTG_01925	hypothetical protein	no putative conserved domains
118	10042.9	PPTG_17268	hypothetical protein	similar to cytochrome C oxidase subunit Vb
119	9715.49	PPTG_16923	glutathione transferase, theta class
120	9426	PPTG_13893	hypothetical protein	no putative conserved domains
121	9418.61	PPTG_13081	hypothetical protein	contains ubiquinol-cytochrome C reductase hinge protein
122	9339.09	PPTG_17614	hypothetical protein	no putative conserved domains
123	9326.1	PPTG_08671	hypothetical protein	no putative conserved domains
124	9179.69	PPTG_13919	hypothetical protein	contains ubiquinol-cytochrome C subunit I domain
125	8990.57	PPTG_01100	hypothetical protein	contains glyceraldehyde 3-phosphate dehydrogenase C- terminal domain
126	8923.08	PPTG_01995	ATP synthase subunit gamma
127	8724.7	PPTG_02894	enoyl-CoA hydratase
128	8568.04	PPTG_07169	secreted RxLR effector peptide	RxLR
129	8414.84	PPTG_17323	hypothetical protein	contains a putative tRNA binding domain
130	8136.96	PPTG_01743	small ubiquitin-like modifier (SUMO)
131	8133.27	PPTG_00099	hypothetical protein	no putative conserved domains
132	8094.93	PPTG_13905	hypothetical protein	no putative conserved domains
133	7986.55	PPTG_17805	chaperonin
134	7954.52	PPTG_07085	ribosomal S17
135	7934.03	PPTG_13217	hypothetical protein	contains NADH-ubiquinone reductase complex 1 MLRQ subunit
136	7907.06	PPTG_02434	elongation factor 2
137	7904.94	PPTG_10374	hypothetical protein	contains ubiquinol-cytochrome C reductase complex 14kD subunit
138	7846.6	PPTG_16779	hypothetical protein	no putative conserved domains
139	7803.95	PPTG_15669	trafficking protein particle complex subunit 2
140	7745.38	PPTG_08792	hypothetical protein	no putative conserved domains
141	7684.63	PPTG_00284	cytochrome b-c1 complex subunit Rieske
142	7675.91	PPTG_19125	cytochrome c1
143	7553.54	PPTG_02800	transaldolase
144	7514.39	PPTG_10385	hypothetical protein	no putative conserved domains
145	7479.61	PPTG_15631	voltage-dependent anion-selective channel protein
146	7336.22	PPTG_11762	6-phosphogluconate dehydrogenase (decarboxylating)
147	7334.51	PPTG_14823	Rab1 family GTPase (PiYpt1)
148	7288.95	PPTG_02299	hypothetical protein	cysteine-rich secretory protein family
149	7241.84	PPTG_19127	mitochondrial Carrier (MC) family
150	7229.79	PPTG_19868	elicitin INF2A-like protein
151	7123.21	PPTG_12001	hypothetical protein	no putative conserved domains
152	7059.54	PPTG_18309	protein disulfide-isomerase
153	7007.77	PPTG_16899	proliferation-associated protein, metalloprotease family M24X
154	6972.82	PPTG_09574	hypothetical protein	contains domain from HMG-box superfamily of DNA-binding proteins
155	6954.16	PPTG_13332	cysteine protease family C01A
156	6919.92	PPTG_04063	hypothetical protein	contains NADH-ubiquinone oxidoreductase B18 subunit
157	6880.53	PPTG_13594	hypothetical protein	GH81: endo-1,3-β-glucosidase
158	6849.53	PPTG_03915	hypothetical protein	no putative conserved domains
159	6760.12	PPTG_08245	luminal-binding protein 5	contains HSP70 and prok_dnaK chaperone protein domains
160	6734.04	PPTG_04270	hypothetical protein	no putative conserved domains
161	6721.94	PPTG_04350	mitochondrial isocitrate dehydrogenase [NADP]
162	6721.09	PPTG_07733	elicitin-like protein
163	6657.95	PPTG_18223	hypothetical protein	contains TOM7 domain from mitochondrial import receptors
164	6623.73	PPTG_15693	hypothetical protein	similarity to sec61beta family proteins from yeast secretory system
165	6597.21	PPTG_08299	Ser/Thr kinase
166	6557.4	PPTG_11158	elongation factor 1-alpha
167	6551.8	PPTG_09516	GTP-binding nuclear protein Ran
168	6523.34	PPTG_05022	aspartate aminotransferase
169	6442.94	PPTG_14006	hypothetical protein	contains NADH-ubiquinone oxidoreductase NDUFS5-15kDa
170	6315.58	PPTG_01960	hypothetical protein	no putative conserved domains
171	6306.08	PPTG_12173	hypothetical protein	contains AN-1 and A20-like zinc finger domains
172	6296.64	PPTG_01905	hypothetical protein	no putative conserved domains
173	6282.67	PPTG_03121	hsp70-like protein
174	6268.91	PPTG_07145	crinkler (CRN) family protein, pseudogene
175	6262.03	PPTG_19267	inositol oxygenase
176	6241.7	PPTG_01542	hypothetical protein	contains a DUF543 domain of unknown function
177	6212.59	PPTG_14011	hypothetical protein	no putative conserved domains
178	6158.54	PPTG_03066	C2 domain-containing protein
179	6017.34	PPTG_10282	ran-specific GTPase-activating protein
180	5999.12	PPTG_05402	elicitin
181	5977.39	PPTG_19862	elicitin-like INF6
182	5977.08	PPTG_09496	hypothetical protein	no putative conserved domains
183	5951.09	PPTG_17779	elicitin-like protein
184	5921.2	PPTG_06007	hypothetical protein	no putative conserved domains
185	5888.12	PPTG_09046	hypothetical protein	contains CS domain from proteins involved in signaling by the small GTPase Rac1
186	5825.38	PPTG_12180	hypothetical protein	similar to etoposide-induced protein 2.5
187	5787.63	PPTG_08251	nucleoredoxin
188	5745.07	PPTG_05443	hypothetical protein	similar to antibiotic biosynthesis monooxygenase
189	5742.48	PPTG_04328	hypothetical protein	no putative conserved domains
190	5713.4	PPTG_04926	ribosomal protein L28e
191	5623.25	PPTG_15649	hypothetical protein	Contains EXS and SPX domains involved in signal transduction
192	5557.6	PPTG_17187	glycosyl transferase	GH17: β-1,3-glucanase
193	5517.14	PPTG_11928	succinyl-CoA ligase subunit alpha
194	5480.52	PPTG_06269	succinyl-CoA ligase subunit alpha
195	5408.26	PPTG_17152	ribonucleoprotein-associated protein
196	5395.65	PPTG_15632	voltage-dependent anion-selective channel protein
197	5380.8	PPTG_14822	autophagy-like protein
198	5375.65	PPTG_17521	hypothetical protein	no putative conserved domains
199	5345.55	PPTG_05483	hypothetical protein	no putative conserved domains
200	5304.81	PPTG_19079	hypothetical protein	contains jacalin-like lectin domain
