# Supplementary material for: RNA-Seq Analysis of the Expression of Genes Encoding Cell Wall Degrading Enzymes during Infection of Lupin (Lupinus angustifolius) by Phytophthora parasitica
Source: PLoS One. 2015 Sep 2;10(9):e0136899. doi: 10.1371/journal.pone.0136899 (PMC4558045; doi:10.1371/journal.pone.0136899)
Supplement: S5 Table — (XLSX) [file pone.0136899.s012.xlsx]

## Sheet: S5 Table
S5 Table. Top 200 differentially expressed P. parasitica genes ranked according to the difference between the highest and lowest median, non-zero log2 values from the unique location data set from 30 to 60 hpi.
Rank	ΔLog2	Transcript No.	P. parasitica annotation	Conserved features/function
1	9.95534	PPTG_15237	elicitin-like protein
2	9.44341	PPTG_00290	ATP-binding Cassette (ABC) superfamily
3	8.78177	PPTG_13569	pyruvate, phosphate dikinase
4	8.74646	PPTG_03200	hypothetical protein	B12D domain (NADH-ubiquinone reductase subunit)
5	8.64577	PPTG_09335	hypothetical protein	no putative conserved domains
6	8.50108	PPTG_06015	hypothetical protein	no putative conserved domains
7	8.49523	PPTG_02435	aldehyde dehydrogenase
8	8.41838	PPTG_17896	hypothetical protein	no putative conserved domains
9	8.11124	PPTG_03018	ADP-ribosylation factor family protein
10	8.04937	PPTG_14235	elicitin-like protein
11	8.04233	PPTG_18851	hypothetical protein	no putative conserved domains
12	8.02246	PPTG_05402	elicitin
13	7.81171	PPTG_06045	hypothetical protein	CBM1: cellulose-binding domain
14	7.77735	PPTG_05518	oxidoreductase
15	7.71497	PPTG_15524	hypothetical protein	Seven TMDs; specific hit to ABC-2 type transporter
16	7.63682	PPTG_10687	formate dehydrogenase
17	7.54578	PPTG_13950	hypothetical protein	non-specific hit to LLR, ribonuclease inhibitor-like subfamily
18	7.44275	PPTG_13570	hypothetical protein	betaine aldehyde dehydrogenase
19	7.3586	PPTG_11311	cysteine protease family C01A
20	7.29763	PPTG_08403	xylose isomerase 1
21	7.17296	PPTG_00633	XRP2-like protein	contains tubulin binding cofactor C domain
22	7.1179	PPTG_10009	hypothetical protein	no putative conserved domains
23	7.11618	PPTG_08778	hypothetical protein	no putative conserved domains
24	7.10707	PPTG_17323	hypothetical protein	Contains tRNA-binding domain
25	7.0913	PPTG_03094	hypothetical protein	no putative conserved domains
26	7.08611	PPTG_07042	hypothetical protein	no putative conserved domains
27	7.07746	PPTG_04341	protease inhibitor Epi11
28	7.02187	PPTG_12009	glycoside hydrolase	GH1: β-1,4-glucosidase
29	7.01297	PPTG_11305	multicopper oxidase
30	7.0105	PPTG_00488	alcohol dehydrogenase
31	6.99055	PPTG_19593	hypothetical protein	contains trypsin-like serine protease domain
32	6.95213	PPTG_01316	cytochrome P450
33	6.93117	PPTG_03846	cell 5A endo-1,4-β-glucanase	GH5_20: endo-β-1,4-glucanase
34	6.90192	PPTG_06157	ATP-binding cassette (ABC) superfamily
35	6.80683	PPTG_01216	α-glucosidase	GH31/CBM25: protein involved in starch degradation
36	6.76725	PPTG_09412	major facilitator superfamily transporter (MFS)
37	6.76446	PPTG_12416	hypothetical protein	similar to Ser-Thr-rich glycosyl-phosphatidyl-inositol-anchored membrane family
38	6.69434	PPTG_13069	hypothetical protein	no putative conserved domains
39	6.68553	PPTG_11537	lipase
40	6.65133	PPTG_15238	elicitin-like protein
41	6.63257	PPTG_17678	croquemort-like mating protein M82
42	6.62017	PPTG_04907	CTD small phosphatase-like protein
43	6.61724	PPTG_17957	hypothetical protein	no putative conserved domains
44	6.60495	PPTG_13824	hypothetical protein	some similarity to hypoxia induced protein conserved region
45	6.59041	PPTG_11488	amino Acid/Auxin Permease (AAAP) family
46	6.55869	PPTG_09216	glucosylceramidase	GH30: β-glucosidase
47	6.553	PPTG_08989	ATP-binding Cassette (ABC) superfamily
48	6.54588	PPTG_09489	major facilitator superfamily transporter (MFS)
49	6.50685	PPTG_19862	elicitin-like INF6
50	6.4903	PPTG_10930	protein-L-isoaspartate(D-aspartate) O-methyltransferase
51	6.48415	PPTG_01998	hypothetical protein	no putative conserved domains
52	6.43825	PPTG_10603	creatine kinase
53	6.43692	PPTG_05833	hypothetical protein	CBM1: binds to β-1,4-glucans in cellulose
54	6.43473	PPTG_19167	arabinogalactan endo-1,4-β-galactosidase	GH53: endo-β-1,4-galactanase
55	6.42313	PPTG_19619	1-aminocyclopropane-1-carboxylate deaminase
56	6.41851	PPTG_09490	major facilitator superfamily transporter (MFS)
57	6.40471	PPTG_12253	GTP-binding protein
58	6.38489	PPTG_05294	short chain dehydrogenase
59	6.36775	PPTG_11313	cysteine protease family C01A
60	6.33205	PPTG_13894	dual specificity tyrosine-phosphorylation-regulated kinase
61	6.32598	PPTG_13332	cysteine protease family C01A
62	6.29393	PPTG_04011	lysosomal Pro-X carboxypeptidase
63	6.27681	PPTG_01657	hypothetical protein	no putative conserved domains
64	6.27484	PPTG_15171	polygalacturonase	GH28: polygalacturonase
65	6.26867	PPTG_05242	hypothetical protein	RING Zn-finger domain
66	6.26251	PPTG_00223	neutral ceramidase
67	6.25782	PPTG_08876	mitochondrial succinyl-CoA:3-ketoacid-coenzyme A transferase
68	6.22905	PPTG_06084	hypothetical protein	putative phosphatase
69	6.18604	PPTG_00486	alcohol dehydrogenase
70	6.17314	PPTG_06210	acyl-CoA synthetase short-chain family member
71	6.17069	PPTG_10088	hypothetical protein	contains a domain with some similarity tyrosine kinase catalytic domain
72	6.16551	PPTG_01643	hypothetical protein	no putative conserved domains
73	6.15015	PPTG_17730	hypothetical protein	no putative conserved domains
74	6.08203	PPTG_19267	inositol oxygenase
75	6.07575	PPTG_08768	ATP-binding Cassette (ABC) superfamily
76	6.05538	PPTG_05779	acyl-CoA dehydrogenase
77	6.04963	PPTG_09767	hypothetical protein	contains domain of unknown function (DUF1688)
78	6.02297	PPTG_09295	hypothetical protein	no putative conserved domains
79	5.9949	PPTG_00169	cAMP-dependent protein kinase regulatory subunit
80	5.96746	PPTG_18731	hypothetical protein	contains multiple ankyrin repeats
81	5.96481	PPTG_01163	hypothetical protein	contains endonuclease/exonuclease/phosphatase family domain and jacalin-like lectin domain
82	5.96354	PPTG_12471	β-glucan synthesis-associated protein	GH16: endo-β-1,4-glucanase acting on xyloglucans
83	5.94473	PPTG_19311	hypothetical protein	no putative conserved domains
84	5.94351	PPTG_17834	hypothetical protein	similar to Hyaluronan / mRNA binding family
85	5.92538	PPTG_08955	hypothetical protein	no putative conserved domains
86	5.92267	PPTG_12040	choline/Carnitine O-acyltransferase
87	5.89709	PPTG_02793	poly(A) polymerase
88	5.87533	PPTG_05765	hypothetical protein	no putative conserved domains
89	5.86855	PPTG_08583	hypothetical protein	contains a pyridoxamine 5'-phosphate oxidase domain
90	5.86014	PPTG_01962	secreted RxLR effector peptide
91	5.85076	PPTG_09624	alcohol dehydrogenase
92	5.82449	PPTG_20132	hypothetical protein	some similarity to a ubiquitin associated domain
93	5.82444	PPTG_12010	β-glucosidase	GH1: β-1,4-glucosidase
94	5.82271	PPTG_14382	hypothetical protein	contains C2 domain involved in targeting proteins to membranes
95	5.81463	PPTG_18034	hypothetical protein	contains phosphoinositide binding Phox Homology domain of SNARE protein
96	5.80779	PPTG_05960	myb-like DNA-binding protein
97	5.77803	PPTG_18272	hypothetical protein	contains Lim domain of DA1 and a DUF3633 domain (unknown function)
98	5.77592	PPTG_02594	major facilitator superfamily transporter (MFS)
99	5.77543	PPTG_08985	hypothetical protein	contains armadillo/beta-catenin-like repeats
100	5.76548	PPTG_11267	hypothetical protein	GH17: β-1,3-glucanase
101	5.76092	PPTG_02311	creatine kinase B-type
102	5.73509	PPTG_13482	cellulose binding elicitor lectin (CBEL)	CBM1: contains a cellulose-binding domain
103	5.73487	PPTG_14380	protein kinase
104	5.73033	PPTG_06508	hypothetical protein	contains DnaJ domain
105	5.72804	PPTG_18406	peroxisomal trans-2-enoyl-CoA reductase
106	5.72465	PPTG_02441	hypothetical protein	contains epidermal growth factor-like domain
107	5.72232	PPTG_16766	peroxisomal hydratase-dehydrogenase-epimerase
108	5.71144	PPTG_02681	α-amylase	GH13/CBM25: α-amylase with starch-binding domain
109	5.71068	PPTG_05967	pirin	may be involved in the regulation of DNA transcription and replication
110	5.70437	PPTG_00833	hypothetical protein	no putative conserved domains
111	5.69726	PPTG_05148	15-hydroxyprostaglandin dehydrogenase [NAD+]
112	5.69101	PPTG_01231	AMP-binding enzyme
113	5.68498	PPTG_05824	hypothetical protein	no putative conserved domains
114	5.68237	PPTG_10125	hypothetical protein	CE13: pectin acetylesterase
115	5.67988	PPTG_15388	methylmalonate-semialdehyde dehydrogenase (acylating)
116	5.66914	PPTG_08789	secreted RxLR effector peptide
117	5.63788	PPTG_11222	hypothetical protein	no putative conserved domains
118	5.59697	PPTG_08001	protein kinase
119	5.59509	PPTG_03107	hypothetical protein	contains a kazal-type serine protease inhibitor
120	5.59393	PPTG_18242	hypothetical protein	contains a kinesin motor domain
121	5.59056	PPTG_19703	hypothetical protein	contains trypsin-like serine protease domain
122	5.57624	PPTG_17798	hypothetical protein	no putative conserved domains
123	5.57548	PPTG_09375	hypothetical protein	no putative conserved domains
124	5.56562	PPTG_13220	hypothetical protein	contains calcium binding EF-hand domain
125	5.55716	PPTG_14746	carbohydrate esterase	contains Rossmann-fold NAD(P)(+)-binding protein domain found in dehydrogenases of metabolic pathways
126	5.54804	PPTG_05993	hypothetical protein	contains peptidase family M13 domain
127	5.54219	PPTG_07904	glycoside hydrolase	GH105: unsaturated rhamnogalacturonyl hydrolase (rhamnose-α-1,2-GA in RGI)
128	5.54207	PPTG_07839	hypothetical protein	contains Interferon-induced 6-16 family
129	5.5357	PPTG_09705	pectinesterase	CE8: pectin methyl esterase
130	5.52629	PPTG_13120	annexin family protein
131	5.52242	PPTG_06287	ATP-binding Cassette (ABC) superfamily
132	5.5214	PPTG_10755	calcium-dependent protein kinase
133	5.51595	PPTG_02115	hypothetical protein	contains BAG domain found in Hsp70 regulators
134	5.50789	PPTG_13211	lysosomal Cystine transporter (LCT) family
135	5.50486	PPTG_08170	nitric oxide dioxygenase
136	5.50359	PPTG_00121	RxLR effector peptide
137	5.47865	PPTG_03327	hypothetical protein	no putative conserved domains
138	5.47249	PPTG_08202	RxLR effector peptide
139	5.46545	PPTG_19663	hypothetical protein	contains trypsin-like serine protease domain
140	5.46382	PPTG_13068	hypothetical protein	no putative conserved domains
141	5.45608	PPTG_05470	hypothetical protein	SPRY domain found in Ran binding proteins
142	5.44592	PPTG_13485	hypothetical protein	no putative conserved domains
143	5.43401	PPTG_01101	glyceraldehyde-3-phosphate dehydrogenase
144	5.43309	PPTG_05406	hypothetical protein	contains SPFH, Band 7 or PHB domain (slipin or stomatin-like integral membrane domain)
145	5.41699	PPTG_13160	glycoside-pentoside-hexuronide: cation symporter family
146	5.39465	PPTG_14167	hypothetical protein	no putative conserved domains
147	5.38876	PPTG_05351	peroxisomal multifunctional enzyme
148	5.38743	PPTG_08480	hypothetical protein	RING-finger (Zn-finger) domain
149	5.38549	PPTG_06713	catalase
150	5.38302	PPTG_05794	β-glucosidase	GH1: β-1,4-glucosidase
151	5.36934	PPTG_02543	ATP-binding Cassette (ABC) superfamily
152	5.36358	PPTG_16844	2,4-dienoyl-CoA reductase
153	5.3604	PPTG_19168	arabinogalactan endo-1,4-β-galactosidase	GH53: endo-β-1,4-galactanase
154	5.35964	PPTG_16436	hypothetical protein	no putative conserved domains
155	5.35126	PPTG_14786	tyrosine aminotransferase
156	5.35034	PPTG_05917	hypothetical protein	contains WD domain (signal transduction, pre-mRNA processing and cytoskeleton assembly)
157	5.34791	PPTG_03903	protease inhibitor Epi10
158	5.34352	PPTG_05035	hypothetical protein	no putative conserved domains
159	5.33235	PPTG_03518	hypothetical protein	contains ATPase domain associated with many activities
160	5.33031	PPTG_19289	3-methyl-2-oxobutanoate hydroxymethyltransferase
161	5.32866	PPTG_08664	hypothetical protein	no putative conserved domains
162	5.31237	PPTG_14125	cysteine synthase
163	5.3089	PPTG_08457	3-ketoacyl-CoA thiolase B, peroxisomal
164	5.29544	PPTG_13962	hypothetical protein	no putative conserved domains
165	5.2908	PPTG_15110	hypothetical protein	similar to AMMECR1 proteins of unknown function
166	5.2847	PPTG_04322	hypothetical protein	contains forkhead associated domain and may be involved in the cell cycle
167	5.27842	PPTG_13312	major facilitator superfamily transporter
168	5.27613	PPTG_01068	choline dehydrogenase
169	5.27314	PPTG_16645	aminoacylase-1
170	5.27253	PPTG_16172	hypothetical protein	no putative conserved domains
171	5.2671	PPTG_07625	major facilitator superfamily transporter (MFS)
172	5.26639	PPTG_14782	regulator-chromosome condensation (RCC1)-like protein
173	5.26456	PPTG_15722	hypothetical protein	no putative conserved domains
174	5.26237	PPTG_04643	hypothetical protein	CBM1: binds to β-1,4-glucans in cellulose
175	5.26204	PPTG_16688	solute carrier family, facilitated glucose transporter
176	5.25244	PPTG_14256	hypothetical protein	contains common central domain of tyrosinase
177	5.25102	PPTG_04762	hypothetical protein	no putative conserved domains
178	5.25025	PPTG_02492	hypothetical protein	contains ankyrin repeats and Zn finger domain
179	5.24505	PPTG_10931	2OG-Fe(II) oxygenase superfamily protein
180	5.24198	PPTG_13091	hypothetical protein	no putative conserved domains
181	5.23973	PPTG_01313	cytochrome P450
182	5.23876	PPTG_02786	UDP-glucose 4-epimerase
183	5.23737	PPTG_17441	hypothetical protein	CBM1: binds to β-1,4-glucans in cellulose
184	5.23671	PPTG_07363	hypothetical protein	no putative conserved domains
185	5.23258	PPTG_07754	hypothetical protein	contains AAA domain (dynein-related),
186	5.2296	PPTG_08665	hypothetical protein	no putative conserved domains
187	5.22125	PPTG_05407	hypothetical protein	contains SPFH, Band 7 or PHB domain (slipin or stomatin-like integral membrane domain)
188	5.21383	PPTG_19378	endoglucanase	GH12: β-1,4-glucanase
189	5.21346	PPTG_10619	hypothetical protein	contains glyoxalase/bleomycin resistance domain
190	5.20769	PPTG_07017	exoglucanase 1	GH7: β-1-3-glucanase
191	5.20728	PPTG_06544	FAD-dependent oxidoreductase domain-containing protein
192	5.20063	PPTG_13825	protein kinase
193	5.1997	PPTG_18349	hypothetical protein	contains tubby C2 domain
194	5.19966	PPTG_00236	hypothetical protein	no putative conserved domains
195	5.19755	PPTG_18270	glycoside hydrolase	GH1: β-glucosidase acting on terminal β-1,4-glucans in cellulose and hemicellulose
196	5.19569	PPTG_13083	SCO1 family protein	involved in biogenesis of respirator system
197	5.18877	PPTG_11476	hypothetical protein	similar to phenazine biosynthesis-like protein and acetyltransferase family protein
198	5.18854	PPTG_15052	hypothetical protein	no putative conserved domains
199	5.18341	PPTG_08986	ATP-binding Cassette (ABC) superfamily
200	5.18854	PPTG_15052	hypothetical protein	no putative conserved domains
