# Supplementary material for: RNA-Seq Analysis of the Expression of Genes Encoding Cell Wall Degrading Enzymes during Infection of Lupin (Lupinus angustifolius) by Phytophthora parasitica
Source: PLoS One. 2015 Sep 2;10(9):e0136899. doi: 10.1371/journal.pone.0136899 (PMC4558045; doi:10.1371/journal.pone.0136899)
Supplement: S6 Table — Shown are the putative CAZyme functions, the CAZyme family, the number of expressed genes of the total number of genes in that CAZyme family, the P. parasitica accession number, the gene rank according to the sum of median NRPK values (n = 3) from the unique location data set across the time-course, the differential expression (DE) as indicated by the ratio of the highest and lowest median non-zero log2 value from the unique location data set, the RNA-Seq NRPK values at each time point from the multiple location data set (30 hpi to 60 hpi), the sum of the median NRPK values from the multiple location data set, the sum of the median NRPK values from the unique location data set and the qPCR data for the 24 hpi to 60 hpi time points. na: qPCR data not available. (XLSX) [file pone.0136899.s013.xlsx]

## Sheet: RNA-Seq data summary
S6 Table. Summary of RNA-Seq and qPCR data.
Function	CAZyme family	Number of expressed CWDE	Accession number	Unique rank	DE (log2)	RNA_Seq						Sum of multiple location median NRPK	Sum of unique location median NRPK	qPCR
						30 hpi	36 hpi	42 hpi	48 hpi	54 hpi	60 hpi			24 hpi	30 hpi	36 hpi	42 hpi	48 hpi	54 hpi	60 hpi
glucooligosaccharide oxidase (β-1,4-glucan in cellobiose)	AA7	4 of 5	PPTG_19661	13	4.36144	643.506	595.661	238.058	235.66	44.0335	28.3819	1785.3	1611
glucooligosaccharide oxidase (β-1,4-glucan in cellobiose)	AA7		PPTG_15949	127	3.7893	92.3425	92.4334	53.7782	42.1851	8.16739	6.03125	294.938	188.962
glucooligosaccharide oxidase (β-1,4-glucan in cellobiose)	AA7		PPTG_15947	107	4.644	107.651	102.889	36.4856	29.712	6.95165	3.60579	287.295	236.816
glucooligosaccharide oxidase (β-1,4-glucan in cellobiose)	AA7		PPTG_15948	137	4.44607	84.086	111.594	36.2033	32.9184	8.23367	4.19336	277.229	156.935
chitooligosaccharide oxidase (reducing end α/β-glucans)	AA7		PPTG_15796	−	0	0	0	0	0	0	0	0	0
iron reductase (cellulose)	AA8	3 of 3	PPTG_04148	101	4.5181	85.2515	96.0301	40.8566	28.7195	6.12375	3.69132	260.673	260.96	1.80579	1.68387	1.7	1.34538	0.713996	0.328794	0.155857
iron reductase (cellulose)	AA8		PPTG_18231	180	1.25498	22	13	16	9	12	17	89	88
iron reductase (cellulose)	AA8		PPTG_05659	223	2.98116	0	0	1.9473	2.90661	10.0454	18.2394	33.1388	33.2383
copper-dependent monooxygenases (cellulose)	AA9	0 of 1	PPTG_03141	−	0	0	0	0	0	0	0	0	0
copper-dependent monooxygenases (cellulose)	AA10	4 of 4	PPTG_03081	88	4.19119	53.7464	151.3	47.078	57.0903	22.7301	7.14095	339.086	339.086
copper-dependent monooxygenases (cellulose)	AA10		PPTG_03082	121	3.29274	0	18.4603	26.0352	96.4545	47.3085	8.86117	197.12	197.12
copper-dependent monooxygenases (cellulose)	AA10		PPTG_03083	143	2.28285	23.8489	23.9958	19.5571	36.7888	34.3875	6.70824	145.286	145.286
copper-dependent monooxygenases (cellulose)	AA10		PPTG_03142	261	2.31098	0	0	1.68136	9.35055	3.18812	1.05778	15.2778	15.2778
binds to β-1,4-glucans (cellulose)	CBM1	14 of 17	PPTG_06045	1	7.81171	29.2382	200.79	1748.37	2503.81	2879.53	6911.42	14273.2	14316.3
binds to β-1,4-glucans (cellulose)	CBM1		PPTG_13482	5	5.73509	0	0	42.5205	197.598	1851.3	2310.88	4402.29	4416.04
binds to β-1,4-glucans (cellulose)	CBM1		PPTG_05833	6	6.43692	21.6619	109.433	213.161	510.115	1291.01	2166.06	4311.44	4160.26
binds to β-1,4-glucans (cellulose)	CBM1		PPTG_19098	11	1.52343	171.864	209.046	263.433	426.06	472.13	483.596	2026.13	1940.13
binds to β-1,4-glucans (cellulose)	CBM1		PPTG_10047	47	1.21521	0	161.371	165.53	194.688	100.409	212.396	834.393	648.967
binds to β-1,4-glucans (cellulose)	CBM1		PPTG_17172	40	2.83992	34.2424	90.0982	127.888	71.5205	136.972	259.654	720.376	722.224
binds to β-1,4-glucans (cellulose)	CBM1		PPTG_13483	94	2.94407	0	18.0196	19.5229	27.7347	90.9457	152.677	308.9	309.745
binds to β-1,4-glucans (cellulose)	CBM1		PPTG_04643	97	5.26237	0	0	2.90054	26.8187	114.398	146.337	290.454	291.284
binds to β-1,4-glucans (cellulose)	CBM1		PPTG_05834	170	4.99373	0	0	2.39998	6.5011	15.2561	93.1659	117.323	100.424
binds to β-1,4-glucans (cellulose)	CBM1		PPTG_17441	184	5.23737	0	0	0.992366	1.29031	4.20549	73.0338	79.522	79.7703
binds to β-1,4-glucans (cellulose)	CBM1		PPTG_00479	195	5.13851	0	0	0.375505	0.952369	18.5208	42.6701	62.5188	62.3586
binds to β-1,4-glucans (cellulose)	CBM1		PPTG_17543	244	1.09377	0	0	2.66875	3.23865	6.66016	6.85751	19.4251	19.4568
binds to β-1,4-glucans (cellulose)	CBM1		PPTG_19721	249	0.446996	0	0	4.01582	4.03939	4.30401	5.76916	18.1284	18.1822
binds to β-1,4-glucans (cellulose)	CBM1		PPTG_17544	265	2.7686	0	0	0.665748	0.922845	2.32883	10.4693	14.3867	14.427
binds to β-1,4-glucans (cellulose)	CBM1		PPTG_05666	−	0	0	0	0	0	0	0	0	0
binds to β-1,4-glucans (cellulose)	CBM1		PPTG_07987	−	0	0	0	0	0	0	0	0	0
binds to β-1,4-glucans (cellulose)	CBM1		PPTG_19719	−	0	0	0	0	0	0	0	0	0
binds to hemicellulose	CBM9	1 of 1	PPTG_10662	157	2.51633	6.09199	14.4517	16.6427	19.1657	33.1418	38.0852	127.579	127.579
binds to hemicellulose	CBM13	3 of 4	PPTG_09699	102	2.51635	0	15.617	15.3331	63.958	92.3329	71.4753	259.671	260
binds to hemicellulose	CBM13		PPTG_20351	268	3.18718	0	0	0	0.348401	3.33386	8.50637	12	12
binds to hemicellulose	CBM13		PPTG_15107	274	1.85363	0	0	0	0	1.36473	5.56227	7	7
binds to hemicellulose	CBM13		PPTG_16933	−	0	0	0	0	0	0	0	0	0
may bind to glycoproteins/chitin	CBM18	0 of 1	PPTG_13879	−	0	0	0	0	0	0	0	0	0
may bind to starch/fucose	CBM20/CBM47	1 of 1	PPTG_20189	114	0.889095	35.9262	27.7984	31.6334	29.3342	41.2038	51.7552	217.651	217.651
binds to polygalacturonic acid and galactose (pectins), β-galactosyl-β-1,4-N-acetylglucosamine (glycoproteins)	CBM32	1 of 1	PPTG_08920	154	0.381968	14	26.3435	23.4997	23.5667	27.0015	30.7762	145.188	131.188
may bind to fucose	CBM47	0 of 2	PPTG_02680	−	—	0	0	0	0	0	0	0	0
may bind to fucose	CBM47		PPTG_08934	−	—	0	0	0	0	0	0	0	0
may bind to chitin and glycoproteins	CBM50	1 of 2	PPTG_09231+09232	129	1.57796	13.2485	22.31	26.4021	31.569	40.0724	38.5371	172.139	172.139
may bind to chitin and glycoproteins	CBM50		PPTG_05472	−	0	0	0	0	0	0	0	0	0
substrate unknown	CBM57	0 of 1	PPTG_17743	−	0	0	0	0	0	0	0	0	0
binds to β-1,4-glucans (cellulose)	CBM63	10 of 12	PPTG_12541	66	4.61367	139.069	146.625	60.0895	61.7265	14.5897	4.56168	426.661	426.661	16.1329	11.9355	14.3868	4.26426	5.80702	2.41888	1.1571
binds to β-1,4-glucans (cellulose)	CBM63		PPTG_12540	173	2.77449	3.85299	19.3836	10.1248	31.4218	26.368	6.29238	97.4436	97.4436
binds to β-1,4-glucans (cellulose)	CBM63		PPTG_18384	190	2.98347	0	25.9323	6.24349	35.2468	14.6994	3.662	85.784	68.891
binds to β-1,4-glucans (cellulose)	CBM63		PPTG_18386	214	1.06143	9.367	13.06	6.54926	11.4061	9.46758	8.37067	58.2207	42.3626
binds to β-1,4-glucans (cellulose)	CBM63		PPTG_19485	205	2.77929	7.34704	16.4604	5.37757	11.2351	6.98865	1.55337	48.9621	48.9962
binds to β-1,4-glucans (cellulose)	CBM63		PPTG_19415	228	2.81611	0	10.2727	5.86637	16.2948	5.45191	1.57744	39.4632	30.2063
binds to β-1,4-glucans (cellulose)	CBM63		PPTG_18397	219	1.55459	0	0	6.27685	11.6409	13.949	4.06791	35.9346	35.9346
binds to β-1,4-glucans (cellulose)	CBM63		PPTG_18395	238	1.7537	0	2.01259	3.15377	4.7615	8.70617	5.97968	24.6137	24.6137
binds to β-1,4-glucans (cellulose)	CBM63		PPTG_12539	252	2.06921	0	1.29256	2.9829	2.21185	2.96441	8.35968	17.8114	17.8114
binds to β-1,4-glucans (cellulose)	CBM63		PPTG_12542	263	4.00486	10	3	1	1	0	0	15	15
binds to β-1,4-glucans (cellulose)	CBM63		PPTG_12538	−	0	0	0	0	0	0	0	0	0
binds to β-1,4-glucans (cellulose)	CBM63		PPTG_12544	−	0	0	0	0	0	0	0	0	0
feruloyl esterase (feruloyl groups in hemicellulose)	CE1	2 of 3	PPTG_19565	242	1.4247	0	0	2.89869	4.00682	5.03178	9.1581	21.0954	21.0954
feruloyl esterase (feruloyl groups in hemicellulose)	CE1		PPTG_00806	272	1.8712	0	0	0.958488	0.902198	1.88847	4.76765	8.51681	8.51681
feruloyl esterase (feruloyl groups in hemicellulose)	CE1		PPTG_06868		0	0	0	0	0	0	0	0	0
acetyl xylan esterase (hemicellulose)	CE2	1 of 1	PPTG_04697	158	0.983813	15.1351	15.1355	16.3502	18.8315	29.7434	30.5895	125.785	125.785
acetyl xylan esterase (hemicellulose)	CE3	1 of 1	PPTG_16036	79	2.26489	21.6653	44.6857	40.7254	56.9156	109.62	106.119	379.731	379.731
acetyl xylan esterase (hemicellulose)	CE4	2 of 2	PPTG_01441	52	2.54326	0	35.081	64.0176	114.048	180.485	224.645	618.277	572.725
acetyl xylan esterase (hemicellulose)	CE4		PPTG_12926	111	1.39902	23.4101	29.1	29.1833	30.7376	52.2255	62.9921	227.649	228.135
acetyl xylan esterase (hemicellulose)	CE5	3 of 4	PPTG_19214	162	2.28942	0	6.95808	24.2909	34.5607	41.2455	13.8028	120.858	118.197
acetyl xylan esterase (hemicellulose)	CE5		PPTG_08907	204	3.12916	0	1.49684	5.08072	7.98522	14.2542	21.3052	50.1221	50.231
acetyl xylan esterase (hemicellulose)	CE5		PPTG_07182	215	1.13279	0	0	0	7.83162	19.1441	14.9868	41.9626	42.0392
acetyl xylan esterase (hemicellulose)	CE5		PPTG_19215	−	0	0	0	0	0	0	0	0	0
pectin methyl esterase (homogalacturonan)	CE8	9 of 15	PPTG_06239	41	3.26089	164.181	146.565	216.444	136.897	43.7395	21.4777	729.305	713.011	2.86733	2.64368	2.544	2.43386	1.58246	0.729958	0.522843
pectin methyl esterase (homogalacturonan)	CE8		PPTG_10338	56	3.95753	183.784	103.805	144.305	56.5825	15.6459	10.9097	515.032	515.032	0.419565	0.533333	0.307692	0.305115	0.164035	0.0679012	0.0445775
pectin methyl esterase (homogalacturonan)	CE8		PPTG_05287	83	4.97776	175.033	114.878	35.0088	22.1829	6.231	4.60265	357.936	357.936	9.88871	14.9317	7.67913	4.07477	3.06098	1.16226	0.72328
pectin methyl esterase (homogalacturonan)	CE8		PPTG_14180	90	2.80227	108.402	89.5006	48.5067	50.5554	21.4282	14.7153	333.108	333.108	0	11.4045	12.9704	8.78514	9.64912	6.89278	4.12281
pectin methyl esterase (homogalacturonan)	CE8		PPTG_09705	92	5.5357	112.117	132.574	27.0699	34.4267	6.71972	1.90979	314.817	314.817	57.432	49.3258	0	9.19679	8.01217	2.48673	0
pectin methyl esterase (homogalacturonan)	CE8		PPTG_07616	141	4.8126	71.2917	41.4393	21.4417	10.0077	2.11229	1.62103	147.914	147.914
pectin methyl esterase (homogalacturonan)	CE8		PPTG_08020	246	2.64643	7.17003	2.01274	6.63526	2.81052	0	0	18.6285	18.6285
pectin methyl esterase (homogalacturonan)	CE8		PPTG_06271	262	2.56616	4.27493	5.40865	3.12044	2.31383	0	0	15.1179	15.1179
pectin methyl esterase (homogalacturonan)	CE8		PPTG_10339	−	0	0	3.57199	3.56953	3.53633	0.845848	0.470145	11.9938	0
pectin methyl esterase (homogalacturonan)	CE8		PPTG_06231	−	0	0	0	0	0	0	0	0	0
pectin methyl esterase (homogalacturonan)	CE8		PPTG_06233	−	0	0	0	0	0	0	0	0	0
pectin methyl esterase (homogalacturonan)	CE8		PPTG_06240	−	0	0	0	0	0	0	0	0	0
pectin methyl esterase (homogalacturonan)	CE8		PPTG_06241	−	0	0	0	0	0	0	0	0	0
pectin methyl esterase (homogalacturonan)	CE8		PPTG_06288	−	0	0	0	0	0	0	0	0	0
pectin methyl esterase (homogalacturonan)	CE8		PPTG_10340	−	0	0	0	0	0	0	0	0	0
pectin acetyl esterase (homogalacturonan and RGI)	CE12	11 of 14	PPTG_16433	58	1.56642	33.6084	96.9615	98.674	102.174	87.5844	85.653	504.655	504.655	2.06393	2.08081	2.86496	5.1068	3.40636	3.22699	3.21463
pectin acetyl esterase (homogalacturonan and RGI)	CE12		PPTG_10441	60	3.11564	68	23	92	45	59	206	493	493
pectin acetyl esterase (homogalacturonan and RGI)	CE12		PPTG_08051	105	3.11026	9.24237	23.3869	50.2605	35.0175	45.442	87.74	251.089	251.089
pectin acetyl esterase (homogalacturonan and RGI)	CE12		PPTG_08054	109	2.99081	9.37206	9.31672	28.4751	42.4201	60.9757	82.7361	233.296	233.296
pectin acetyl esterase (homogalacturonan and RGI)	CE12		PPTG_14690	135	3.6526	63.3481	58.4413	12.3614	15.358	4.11314	3.94531	157.567	157.567
pectin acetyl esterase (homogalacturonan and RGI)	CE12		PPTG_10440	146	3.00732	5	12	26	23	25	50	141	141
pectin acetyl esterase (homogalacturonan and RGI)	CE12		PPTG_08052	171	2.20874	4.70921	10.4267	17.531	25.6029	18.3395	22.8796	99.4889	99.4889
pectin acetyl esterase (homogalacturonan and RGI)	CE12		PPTG_08049	174	1.21962	16.8042	26.4871	14.3064	15.1613	10.6065	12.0449	95.4105	95.4105
pectin acetyl esterase (homogalacturonan and RGI)	CE12		PPTG_10332	191	1.27539	0	6.35393	12.9465	15.4501	17.1949	16.3718	68.3173	68.3173
pectin acetyl esterase (homogalacturonan and RGI)	CE12		PPTG_16477	201	3.00789	0	23.6911	16.5408	10.2065	1.75384	3.09649	55.2886	55.2886
pectin acetyl esterase (homogalacturonan and RGI)	CE12		PPTG_08050	241	1.87214	9.33709	3.09398	2.16017	1.64656	2.85035	2.911	21.9992	21.9992
pectin acetyl esterase (homogalacturonan and RGI)	CE12		PPTG_10437	−	0	0	0	0	0	0	0	0	0
pectin acetyl esterase (homogalacturonan and RGI)	CE12		PPTG_10335	−	0	0	0	0	0	0	0	0	0
pectin acetyl esterase (homogalacturonan and RGI)	CE12		PPTG_08053	−	0	0	0	0	0	0	0	0	0
pectin acetyl esterase (homogalacturonan)	CE13	5 of 6	PPTG_10125	29	5.68237	0	5.90189	81.9236	338.266	333.003	125.42	884.514	884.514
pectin acetyl esterase (homogalacturonan)	CE13		PPTG_19428	42	2.22851	39.2088	79.578	141.863	186.458	126.194	117.484	690.785	690.785
pectin acetyl esterase (homogalacturonan)	CE13		PPTG_10126	132	4.80118	0	0	1.81669	35.587	56.1397	69.919	163.462	163.462
pectin acetyl esterase (homogalacturonan)	CE13		PPTG_19133	176	1.26458	26.5893	22.31	13.4515	10.8641	12.9729	12.4961	98.6839	94.5139
pectin acetyl esterase (homogalacturonan)	CE13		PPTG_10136	179	4.24858	40.7461	15.2332	18.5261	11.1457	1.41629	1.62489	88.6922	88.6922
pectin acetyl esterase (homogalacturonan)	CE13		PPTG_07123	−	0	0	0	0	0	0	0	0	0
β-glucosidase (cellulose and hemicellulose)	GH1	15 of 17*	PPTG_12102	15	5.05203	13.0784	90.5591	144.227	380.69	452.564	350.659	1431.78	1431.78
β-glucosidase (cellulose and hemicellulose)	GH1		PPTG_12006	62	4.10238	21.9109	86.0028	93.5153	225.745	232.303	165.968	825.445	479.205
β-glucosidase (cellulose and hemicellulose)	GH1		PPTG_12010	65	5.82444	0	3.62101	14.6305	177.022	277.344	147.851	620.468	434.053
β-glucosidase (cellulose and hemicellulose)	GH1		PPTG_12009	49	7.02187	0	1.22377	11.8508	155.55	233.922	200.673	603.219	603.219
β-glucosidase (cellulose and hemicellulose)	GH1		PPTG_12011	89	4.30732	0	0	9.4718	113.665	195.742	193.021	511.901	337.155
β-glucosidase (cellulose and hemicellulose)	GH1		PPTG_18270	71	5.19755	3.19011	27.1914	39.5289	77.5006	120.593	142.653	410.657	410.657
β-glucosidase (cellulose and hemicellulose)	GH1		PPTG_05794	75	5.38302	0	2.63088	15.1778	135.211	117.928	123.393	394.341	394.341
β-glucosidase (cellulose and hemicellulose)	GH1		PPTG_12005	260	1.88479	2.75294	27.8151	40.7691	106.028	99.6347	65.1251	342.125	15.5073
β-glucosidase (cellulose and hemicellulose)	GH1		PPTG_19709	118	4.11219	4.25879	7.14677	24.0132	33.6634	63.9899	91.1533	224.225	203.463
β-glucosidase (cellulose and hemicellulose)	GH1		PPTG_19353	117	3.09945	7.17287	21.7625	14.9465	51.0142	65.8218	45.247	205.965	205.965
β-glucosidase (cellulose and hemicellulose)	GH1		PPTG_12007	152	4.12451	0	0	2.80784	53.4412	58.6413	18.3137	133.204	133.204
β-glucosidase (cellulose and hemicellulose)	GH1		PPTG_12051	177	2.29789	0	5.57623	11.4738	20.7279	29.6374	25.0358	92.4511	92.4511
β-glucosidase (cellulose and hemicellulose)	GH1		PPTG_04933	213	3.22153	0	0	1.44443	13.3785	9.81551	19.014	43.6524	43.6524
β-glucosidase (cellulose and hemicellulose)	GH1		PPTG_03408	254	1.5993	0	0	1.85951	2.36231	7.0832	6.29493	17.5999	17.5999
β-glucosidase (cellulose and hemicellulose)	GH1		PPTG_12052	270	1.12182	0	0	2.3539	1.06589	2.0758	5.16069	10.6563	10.6563
β-glucosidase (cellulose and hemicellulose)	GH1		PPTG_15466	−	0	0	0	0	0	0	0	0	0
β-1,4-mannosidase (hemicellulose and N-glycoproteins)	GH2	1 of 1	PPTG_12094	116	1.89987	0	16.4753	29.4709	52.4282	62.4533	47.9647	208.792	208.792
β-1,4-xylanase (hemicellulose)	GH3	16 of 25	PPTG_14623	55	4.62941	5.46708	53.6064	78.4111	103.295	138.89	145.041	524.711	524.711
β-1,4-glucanase, β-1,4-xylanase (cellulose, hemicellulose), α-1,3-/-1,5-arabinanase (AGPs)	GH3		PPTG_12682	93	2.37513	19.348	49.7867	35.0639	102.173	57.1567	49.4925	313.021	313.021
β-1,4-glucanase, β-1,4-xylanase (cellulose, hemicellulose), α-1,3-/-1,5-arabinanase (AGPs)	GH3		PPTG_19675	131	3.28335	66.6061	71.2697	20.1893	22.1889	6.15907	10.0171	196.43	165.407
β-1,4-glucanase, β-1,4-xylanase (cellulose, hemicellulose), α-1,3-/-1,5-arabinanase (AGPs)	GH3		PPTG_14386	125	4.10389	0	3.6349	8.42552	52.2369	69.4843	59.0842	192.866	192.866
β-1,4-glucanase, β-1,4-xylanase (cellulose, hemicellulose), α-1,3-/-1,5-arabinanase (AGPs)	GH3		PPTG_14482	151	5.04845	0	1.05361	5.70099	48.4597	47.5524	31.5699	134.337	134.337
β-1,4-glucanase, β-1,4-xylanase (cellulose, hemicellulose), α-1,3-/-1,5-arabinanase (AGPs)	GH3		PPTG_05877	160	1.90827	0	14.2448	10.089	37.7791	39.0333	20.3121	121.458	121.458
β-1,4-glucanase, β-1,4-xylanase (cellulose, hemicellulose), α-1,3-/-1,5-arabinanase (AGPs)	GH3		PPTG_14801	161	1.8963	8.7054	9.91268	15.7982	21.682	31.622	33.4718	121.192	121.192
β-1,4-glucanase, β-1,4-xylanase (cellulose, hemicellulose), α-1,3-/-1,5-arabinanase (AGPs)	GH3		PPTG_16224	202	3.17251	27.4785	23.1142	14.0554	14.5986	2.89325	5.2508	87.3907	54.7541
β-1,4-glucanase, β-1,4-xylanase (cellulose, hemicellulose), α-1,3-/-1,5-arabinanase (AGPs)	GH3		PPTG_14391	200	2.02068	0	0	0	14.2348	34.7123	8.23046	57.1776	57.1776
β-1,4-glucanase, β-1,4-xylanase (cellulose, hemicellulose), α-1,3-/-1,5-arabinanase (AGPs)	GH3		PPTG_08568	224	1.29894	0	3.59767	5.2684	6.55867	9.47532	6.98173	31.8818	31.8818
β-1,4-glucanase, β-1,4-xylanase (cellulose, hemicellulose), α-1,3-/-1,5-arabinanase (AGPs)	GH3		PPTG_15937	239	2.83399	0	1.60075	2.51464	15.359	2.92372	2.01377	24.4118	24.4118
β-1,4-glucanase, β-1,4-xylanase (cellulose, hemicellulose), α-1,3-/-1,5-arabinanase (AGPs)	GH3		PPTG_13400	247	2.02328	1.924	1.21712	2.19134	2.33238	4.6443	6.27281	18.5819	18.5819
β-1,4-glucanase, β-1,4-xylanase (cellulose, hemicellulose), α-1,3-/-1,5-arabinanase (AGPs)	GH3		PPTG_15963	251	2.81236	0	0	0	2	5	11	18	18
β-1,4-xylanase (hemicellulose)	GH3		PPTG_14613	259	1.04436	0	0	7.51853	1.4154	2.22202	4.82558	15.9815	15.9815
β-1,4-glucanase, β-1,4-xylanase (cellulose, hemicellulose), α-1,3-/-1,5-arabinanase (AGPs)	GH3		PPTG_14484	273	2.0791	0	0.593173	1.70874	0.557875	1.91465	3.71648	8.49092	8.49092
β-1,4-glucanase, β-1,4-xylanase (cellulose, hemicellulose), α-1,3-/-1,5-arabinanase (AGPs)	GH3		PPTG_00397	276	2.18075	0	0	0	1.73979	2.04501	3.09007	6.87487	6.87487
β-1,4-glucanase, β-1,4-xylanase (cellulose, hemicellulose), α-1,3-/-1,5-arabinanase (AGPs)	GH3		PPTG_15938	−	0	0	0	0	0	0	0	0	0
β-1,4-glucanase, β-1,4-xylanase (cellulose, hemicellulose), α-1,3-/-1,5-arabinanase (AGPs)	GH3		PPTG_15936	−	0	0	0	0	0	0	0	0	0
β-1,4-glucanase, β-1,4-xylanase (cellulose, hemicellulose), α-1,3-/-1,5-arabinanase (AGPs)	GH3		PPTG_14483	−	0	0	0	0	0	0	0	0	0
β-1,4-xylanase (hemicellulose)	GH3		PPTG_05809	−	0	0	0	0	0	0	0	0	0
β-1,4-glucanase, β-1,4-xylanase (cellulose, hemicellulose), α-1,3-/-1,5-arabinanase (AGPs)	GH3		PPTG_09662	−	0	0	0	0	0	0	0	0	0
β-1,4-glucanase, β-1,4-xylanase (cellulose, hemicellulose), α-1,3-/-1,5-arabinanase (AGPs)	GH3		PPTG_13811	−	0	0	0	0	0	0	0	0	0
β-1,4-glucanase, β-1,4-xylanase (cellulose, hemicellulose), α-1,3-/-1,5-arabinanase (AGPs)	GH3		PPTG_15935	−	0	0	0	0	0	0	0	0	0
β-1,4-glucanase, β-1,4-xylanase (cellulose, hemicellulose), α-1,3-/-1,5-arabinanase (AGPs)	GH3		PPTG_15939	−	0	0	0	0	0	0	0	0	0
β-1,4-glucanase, β-1,4-xylanase (cellulose, hemicellulose), α-1,3-/-1,5-arabinanase (AGPs)	GH3		PPTG_19569	−	0	0	0	0	0	0	0	0	0
exo-β-1,3-glucosidase (terminal residues in β-1,3-glucans)	GH5	20 of 25	PPTG_01483	8	1.54592	0	242.127	389.401	708.697	592.452	608.519	2541.2	2541.2
endo-β-1,4-glucanase - GH5_20 (cellulose)	GH5		PPTG_04558	22	3.25678	53.856	70.7511	108.893	146.188	225.946	517.044	1122.68	1125.7
endo-β-1,4-glucanase (cellulose)	GH5		PPTG_18765	30	1.14734	85.1835	111.398	135.174	164.763	189.322	175.901	861.743	861.743	0.382243	0.36	0.301038	0.466439	0.350588	0.693227	0.798246
endo-β-1,4-glucanase - GH5_20 (cellulose)	GH5		PPTG_03844	32	3.78352	42.995	28.9681	50.339	92.0743	217.352	409.589	841.318	805.116
β-mannosidase (β-1,4-mannans in hemicellulose)	GH5		PPTG_03499	61	2.17624	67.6258	95.8696	77.2098	134.961	87.2253	29.3338	492.225	492.225	1.38755	0.900929	1.20716	1.4759	1.53144	1.96718	0.867925
endo-β-1,4-glucanase (cellulose)	GH5		PPTG_01140	72	1.0652	39.5627	50.0727	70.3636	83.5032	82.4659	79.3685	405.337	405.337
endo-β-1,4-glucanase - GH5_20 (cellulose)	GH5		PPTG_03846	85	6.93117	0	2.85459	18.5981	33.2678	70.5146	259.745	384.98	353.334
endo-β-1,4-glucanase (cellulose)	GH5		PPTG_19349	78	3.56208	0	15.1296	21.8211	51.5709	102.396	189.786	380.704	380.704
endo-β-1,4-glucanase (cellulose)	GH5		PPTG_06145	103	4.06954	3.98764	13.8742	33.8485	60.1025	81.1019	65.6747	258.589	258.589
endo-β-1,4-glucanase (cellulose)	GH5		PPTG_03220	115	1.32079	32.619	24.4648	27.2214	28.7178	34.8081	62.0435	209.875	209.875
endo-β-1,4-glucanase (cellulose)	GH5		PPTG_01151	124	1.19002	0	27.2786	23.6435	52.0906	41.4009	50.9604	195.374	193.031
β-mannosidase (β-1,4-mannans in hemicellulose)	GH5		PPTG_18368	164	3.21926	0	3.34498	25.5003	29.5937	37.7497	15.9244	112.113	112.113
endo-β-1,4-glucanase - GH5_20 (cellulose)	GH5		PPTG_05786	181	1.3763	15.4944	10.1684	24.5843	12.6373	12.8597	9.1528	84.8969	84.8969
endo-β-1,4-glucanase - GH5_20 (cellulose)	GH5		PPTG_05787	248	1.95292	0	1.94419	8.1067	2.80304	7.81814	12.4768	33.1488	18.5288
endo-β-1,4-glucanase - GH5_20 (cellulose)	GH5		PPTG_03847	220	2.97729	0	1.2153	6.00962	4.61963	10.3605	13.5354	35.7405	35.7405
endo-β-1,4-glucanase - GH5_20 (cellulose)	GH5		PPTG_05788	−	0	0	1.4505	4.68909	2.51324	4.43985	9.65373	22.7464	0
exo-β-1,3-glucosidase (terminal residues in β-1,3-glucans)	GH5		PPTG_16240	267	0.270086	0	2.33433	2.88023	2.24692	2.69554	2.47691	12.6339	12.6339
endo-β-1,4-glucanase - GH5_20 (cellulose)	GH5		PPTG_03845	−	0	0	0	0	0	0	0	0	0
exo-β-1,3-glucosidase (terminal residues in β-1,3-glucans)	GH5		PPTG_13105	−	0	0	0	0	0	0	0	0	0
exo-β-1,3-glucosidase (terminal residues in β-1,3-glucans)	GH5		PPTG_11518	−	0	0	0	0	0	0	0	0	0
exo-β-1,3-glucosidase (terminal residues in β-1,3-glucans)	GH5		PPTG_16243	−	0	0	0	0	0	0	0	0	0
exo-β-1,3-glucosidase (terminal residues in β-1,3-glucans)	GH5		PPTG_16244	−	0	0	0	0	0	0	0	0	0
exo-β-1,3-glucansase acting on terminal non-reducing end glucans (GH5_33)	GH5/CBM43		PPTG_01939	2	3.51732	310.112	1107.71	1671.34	2175.77	3555.52	3303.68	12124.1	12124.1
exo-β-1,3-glucansase acting on terminal non-reducing end glucans (GH5_33)	GH5/CBM43		PPTG_11184	33	2.45208	47.7686	82.6784	104.463	143.954	160.967	263.581	803.413	803.413
exo-β-1,3-glucansase acting on terminal non-reducing end glucans (GH5_33)	GH5/CBM43		PPTG_01940	212	0	2.14364	2.0341	4.15055	3.9324	11.8679	20.1445	44.2732	44.2732
β-1,4-glucanase (cellulose)	GH6	6 of 7	PPTG_00142	104	4.50996	63.6653	94.3068	41.1276	44.5531	10.5527	3.45522	257.661	257.661	21.9136	19.4257	20.4017	23.8014	13.0417	na	na
β-1,4-glucanase (cellulose)	GH6		PPTG_00138	185	2.28658	25.0234	21.5589	13.0258	10.0363	4.96531	4.59877	79.2085	79.2085
β-1,4-glucanase (cellulose)	GH6		PPTG_00136	188	0.913706	8.12822	15.4258	9.12008	16.1198	14.3752	9.22455	72.3936	72.3936
β-1,4-glucanase (cellulose)	GH6		PPTG_03559	217	2.63245	0	1.81045	4.42411	6.58386	11.6752	15.0113	39.505	39.505
β-1,4-glucanase (cellulose)	GH6		PPTG_18125	237	3.40828	0	0	1.63724	0.986294	4.64514	17.7238	24.9925	24.9925
β-1,4-glucanase (cellulose)	GH6		PPTG_00140	271	1.7134	0	0	0.704638	1.74165	3.95883	2.55236	8.95748	8.95748
β-1,4-glucanase (cellulose)	GH6		PPTG_00141	−	0	0	0	0	0	0	0	0	0
endo-β-1,4-glucanase (cellulose)	GH7	2 of 5	PPTG_18587	18	3.64595	260	409.274	173	228.567	93.9414	32.048	1196.83	1197.35	9.01235	9.18367	11.7016	6.73684	5.20833	na	na
endo-β-1,4-glucanase (cellulose)	GH7		PPTG_07017	70	5.20769	200.839	121.117	51.1741	30.7906	6.48399	4.73122	415.135	415.135
endo-β-1,4-glucanase (cellulose)	GH7		PPTG_01943	−	0	0	0	0	0	0	0	0	0
endo-β-1,4-glucanase (cellulose)	GH7		PPTG_07012	−	0	0	0	0	0	0	0	0	0
endo-β-1,4-glucanase (cellulose)	GH7		PPTG_18588+18589	−	0	0	0	0	0	0	0	0	0	0	0	0	0	0	0	0.242449
β-1,4-xylanase (xylans in hemicellulose)	GH10	4 of 4	PPTG_17240	46	2.7972	177.55	204.896	113.438	88.3126	45.3946	28.3758	657.967	657.967	2.14953	2.60584	0.937151	1.44186	1.03303	0.653386	0.557018
β-1,4-xylanase (xylans in hemicellulose)	GH10		PPTG_07666	119	2.02224	27.0412	36.5857	35.6383	53.3176	38.0213	12.4711	203.075	203.075	13.3249	23.5294	18.5124	22.1374	27.663	24.4809	10.8015
β-1,4-xylanase (xylans in hemicellulose)	GH10		PPTG_17851	138	3.0478	45.0872	47.311	28.6856	24.5463	6.22359	4.84118	156.695	156.695	2.35176	2.08202	2.19626	1.50522	0.920152	0.245681	0.218155
β-1,4-xylanase (xylans in hemicellulose)	GH10		PPTG_17850	257	0.937889	0	2.60667	2.01016	4.69881	4.2774	2.66635	16.2594	16.2594	0	0	0.396694	0.336641	0.341304	0.748792	0.561069
β-1,4-glucanase (cellulose and hemicellulose)	GH12	6 of 15	PPTG_19378	19	5.21383	0	11.7791	107.186	475.777	487.516	103.956	1186.21	1186.21
β-1,4-glucanase (cellulose and hemicellulose)	GH12		PPTG_16566	50	4.02762	190.667	200.356	84.5056	89.8671	24.7263	11.6031	601.725	601.725
β-1,4-glucanase (cellulose and hemicellulose)	GH12		PPTG_19377	87	4.54173	0	5.81653	39.0963	166.18	110.765	18.0256	339.883	339.883	0.540962	0.461765	0.165565	1.31298	2.85326	2.47761	0.640816
β-1,4-glucanase (cellulose and hemicellulose)	GH12		PPTG_16278	165	1.33586	9.62439	15.9459	20.4065	26.2487	23.3208	15.6011	111.147	111.147
β-1,4-glucanase (cellulose and hemicellulose)	GH12		PPTG_19220	210	1.25953	0	12.9126	10.5595	9.46371	7.19662	4.67969	44.8121	44.8121
β-1,4-glucanase (cellulose and hemicellulose)	GH12		PPTG_11504	211	2.68783	15.2582	20.0268	1.76502	2.69073	1.39102	3.18028	44.312	44.312
β-1,4-glucanase (cellulose and hemicellulose)	GH12		PPTG_16567	−	0	0	0	0	0	0	0	0	0
β-1,4-glucanase (cellulose and hemicellulose)	GH12		PPTG_16267	−	0	0	0	0	0	0	0	0	0
β-1,4-glucanase (cellulose and hemicellulose)	GH12		PPTG_11506	−	0	0	0	0	0	0	0	0	0
β-1,4-glucanase (cellulose and hemicellulose)	GH12		PPTG_16271	−	0	0	0	0	0	0	0	0	0
β-1,4-glucanase (cellulose and hemicellulose)	GH12		PPTG_16272	−	0	0	0	0	0	0	0	0	0
β-1,4-glucanase (cellulose and hemicellulose)	GH12		PPTG_16273	−	0	0	0	0	0	0	0	0	0
β-1,4-glucanase (cellulose and hemicellulose)	GH12		PPTG_16275	−	0	0	0	0	0	0	0	0	0
β-1,4-glucanase (cellulose and hemicellulose)	GH12		PPTG_16276+16277	−	0	0	0	0	0	0	0	0	0
β-1,4-glucanase (cellulose and hemicellulose)	GH12		PPTG_19219	−	0	0	0	0	0	0	0	0	0
endo-β-1,3-glucanase (β-1,3-glucans)	GH16	13 of 25	PPTG_16550	34	1.27176	125	127	157	190	120	78	797	797	0	0.157432	0.0811839	0.124108	0.101773	na	na
β-1,3-glucanase (β-1,3-glucans); xyloglucan:xyloglucosyl transferase (hemicellulose)	GH16		PPTG_12451	53	2.85444	62	35	83	47	81	260	568	568	0.107567	0.0892617	0.089852	0.169757	0.132917	na	na
β-1,3-glucanase (β-1,3-glucans); xyloglucan:xyloglucosyl transferase (hemicellulose)	GH16		PPTG_12475	77	3.10128	11	40	55	101	101	78	386	386
β-1,3-glucanase (β-1,3-glucans); xyloglucan:xyloglucosyl transferase (hemicellulose)	GH16		PPTG_12471	96	5.96354	9.98419	2.79609	6.05081	16.5521	66.1635	203.924	305.471	302
β-1,3-glucanase (β-1,3-glucans); xyloglucan:xyloglucosyl transferase (hemicellulose)	GH16		PPTG_12473	110	1.70905	20	22	34	60	66	31	233	233
β-1,3-glucanase (β-1,3-glucans); xyloglucan:xyloglucosyl transferase (hemicellulose)	GH16		PPTG_10268	172	1.37857	0	10	15	23	27	23	98	98
endo-β-1,3-glucanase (β-1,3-glucans)	GH16		PPTG_03558	197	2.42488	3	9	10	8	13	17	60	60
β-1,3-glucanase (β-1,3-glucans); xyloglucan:xyloglucosyl transferase (hemicellulose)	GH16		PPTG_12466	209	4.60493	24.0437	15.1832	2.17524	1.95214	0.876008	1	45.2302	45
β-1,3-glucanase (β-1,3-glucans); xyloglucan:xyloglucosyl transferase (hemicellulose)	GH16		PPTG_12468	229	4.86509	0	0	0	1.19401	2.39015	29.281	32.8652	29
β-1,3-glucanase (β-1,3-glucans); xyloglucan:xyloglucosyl transferase (hemicellulose)	GH16		PPTG_12465	225	0.772072	0	13	4	5	3	6	31	31
β-1,3-glucanase (β-1,3-glucans); xyloglucan:xyloglucosyl transferase (hemicellulose)	GH16		PPTG_13012	250	1.55692	0	2	3	2	5	6	18	18
β-1,3-glucanase (β-1,3-glucans); xyloglucan:xyloglucosyl transferase (hemicellulose)	GH16		PPTG_12474	255	1.98389	0	0	2	2	7	6	17	17
β-1,3-glucanase (β-1,3-glucans); xyloglucan:xyloglucosyl transferase (hemicellulose)	GH16		PPTG_00165	275	2.88068	0	0	0	0	2	5	7	7
β-1,3-glucanase (β-1,3-glucans); xyloglucan:xyloglucosyl transferase (hemicellulose)	GH16		PPTG_08818	−	0	0	0	0	0	0	0	0	0
β-1,3-glucanase (β-1,3-glucans); xyloglucan:xyloglucosyl transferase (hemicellulose)	GH16		PPTG_09772	−	0	0	0	0	0	0	0	0	0
β-1,3-glucanase (β-1,3-glucans); xyloglucan:xyloglucosyl transferase (hemicellulose)	GH16		PPTG_09773	−	0	0	0	0	0	0	0	0	0
β-1,3-glucanase (β-1,3-glucans); xyloglucan:xyloglucosyl transferase (hemicellulose)	GH16		PPTG_12452	−	0	0	0	0	0	0	0	0	0
β-1,3-glucanase (β-1,3-glucans); xyloglucan:xyloglucosyl transferase (hemicellulose)	GH16		PPTG_12453	−	0	0	0	0	0	0	0	0	0
β-1,3-glucanase (β-1,3-glucans); xyloglucan:xyloglucosyl transferase (hemicellulose)	GH16		PPTG_12454	−	0	0	0	0	0	0	0	0	0
β-1,3-glucanase (β-1,3-glucans); xyloglucan:xyloglucosyl transferase (hemicellulose)	GH16		PPTG_12460	−	0	0	0	0	0	0	0	0	0
β-1,3-glucanase (β-1,3-glucans); xyloglucan:xyloglucosyl transferase (hemicellulose)	GH16		PPTG_12463	−	0	0	0	0	0	0	0	0	0
β-1,3-glucanase (β-1,3-glucans); xyloglucan:xyloglucosyl transferase (hemicellulose)	GH16		PPTG_12464	−	0	0	0	0	0	0	0	0	0
β-1,3-glucanase (β-1,3-glucans); xyloglucan:xyloglucosyl transferase (hemicellulose)	GH16		PPTG_12467	−	0	0	0	0	0	0	0	0	0
β-1,3-glucanase (β-1,3-glucans); xyloglucan:xyloglucosyl transferase (hemicellulose)	GH16		PPTG_19587	−	0	0	0	0	0	0	0	0	0
β-1,3-glucanase (β-1,3-glucans); xyloglucan:xyloglucosyl transferase (hemicellulose)	GH16		PPTG_20452	−	0	0	0	0	0	0	0	0	0
endo-β-1,3-glucanase (β-1,3-glucans)	GH17	16 of 20	PPTG_17187	4	1.137	588.189	833.111	970.504	1294.44	1058.47	812.89	5557.6	5558.09
endo-β-1,3-glucanase (β-1,3-glucans)	GH17		PPTG_10954	10	0.564314	281.741	341.271	315.694	415.674	403.894	362.736	2121.01	2122.69
endo-β-1,3-glucanase (β-1,3-glucans)	GH17		PPTG_15563	20	2.92821	46.2495	110.739	271.725	356.274	246.084	139.685	1170.76	1173.69
endo-β-1,3-glucanase (β-1,3-glucans)	GH17		PPTG_11267	48	5.76548	0	6.39605	39.4729	57.6647	127.663	407.985	639.182	640.728
endo-β-1,3-glucanase (β-1,3-glucans)	GH17		PPTG_07724	64	3.3583	25.2109	16.4742	47.8675	132.309	171.065	126.073	519	447.749
endo-β-1,3-glucanase (β-1,3-glucans)	GH17		PPTG_17201	67	3.25294	139.019	128.704	82.9192	42.6468	18.6146	13.5468	425.45	425.45
endo-β-1,3-glucanase (β-1,3-glucans)	GH17		PPTG_05079	76	1.40696	0	0	53.8909	132.155	143.89	56.6453	386.581	388.151
endo-β-1,3-glucanase (β-1,3-glucans)	GH17		PPTG_02889	95	1.13231	65.0608	60.4103	62.2346	58.3073	29.9988	29.3172	305.329	305.329
endo-β-1,3-glucanase (β-1,3-glucans)	GH17		PPTG_17185	139	2.63278	49.4612	37.927	32.356	20.7454	7.30314	7.71821	155.511	155.759
endo-β-1,3-glucanase (β-1,3-glucans)	GH17		PPTG_02900	230	1.95963	16.5308	12.3292	13.3578	17.446	31.0228	36.2952	126.982	27.8415
endo-β-1,3-glucanase (β-1,3-glucans)	GH17		PPTG_17188	163	3.89117	0	3.47745	12.0608	15.6506	21.7445	63.0136	115.947	115.947
endo-β-1,3-glucanase (β-1,3-glucans)	GH17		PPTG_02896	227	1.13851	0	5.47442	11.0319	19.7804	28.9727	31.279	96.5385	30.8628
endo-β-1,3-glucanase (β-1,3-glucans)	GH17		PPTG_04856	206	1.81567	0	7.36841	3.98635	6.94188	13.5848	16.1638	48.0452	48.1606
endo-β-1,3-glucanase (β-1,3-glucans)	GH17		PPTG_17186	233	2.49161	0	1.12249	3.80873	3.25914	7.77708	10.0004	25.9678	25.9678
endo-β-1,3-glucanase (β-1,3-glucans)	GH17		PPTG_01182	−	0	0	0	0	0	0	0	0	0
endo-β-1,3-glucanase (β-1,3-glucans)	GH17		PPTG_02886	−	0	0	0	0	0	0	0	0	0
endo-β-1,3-glucanase (β-1,3-glucans)	GH17		PPTG_15564	−	0	0	0	0	0	0	0	0	0
endo-β-1,3-glucanase (β-1,3-glucans)	GH17/CBM13		PPTG_09701	57	1.59129	96.6419	128.017	99.7837	106.849	40.8567	39.2939	511.442	511.396
endo-β-1,3-glucanase (β-1,3-glucans)	GH17/CBM13		PPTG_09700	82	1.61333	54.3579	100.98	67.0862	57.2174	54.6763	31.5413	365.859	365.859
endo-β-1,3-glucanase (β-1,3-glucans)	GH17/CBM13		PPTG_18983	−	0	0	0	0	0	0	0	0	0
endo-β,1,4-N-acetylglucosaminidase (N-glycoprotein)	GH18	2 of 3	PPTG_09238	80	3.19785	12.2065	30.8391	50.8326	67.9857	97.4664	118.653	377.984	377.984
endo-β,1,4-N-acetylglucosaminidase (N-glycoprotein)	GH18		PPTG_18999	108	2.01639	0	20.0917	27.2744	33.6227	69.2428	83.8422	234.074	234.074
endo-β,1,4-N-acetylglucosaminidase (N-glycoprotein)	GH18		PPTG_14175	−	0	0	0	0	0	0	0	0	0
endo-β,1,4-N-acetylglucosaminidase (N-glycoprotein)	GH19	2 of 2	PPTG_17667	12	3.56288	0	60.9791	340.865	372.246	338.168	733.649	1845.91	1845.91
endo-β,1,4-N-acetylglucosaminidase (N-glycoprotein)	GH19		PPTG_17668	186	1.94373	0	6.10822	16.1606	16.5848	12.0396	27.6244	78.5177	78.5177
polygalacturonase (homogalacturonan)	GH28	8 of 18	PPTG_15172	17	4.73291	534.181	293.6	215.891	173.9	36.3603	15.7524	1269.68	1269.68
polygalacturonase (homogalacturonan)	GH28		PPTG_15171	28	6.27484	423.783	277.484	159.905	73.6532	9.62569	4.58855	949.04	949.04	121.665	103.03	85.8456	93.5922	32.7915	6.62577	3.375
polygalacturonase (homogalacturonan)	GH28		PPTG_15169	140	3.69609	27.2541	50.4913	34.9483	27.6039	5.38885	3.08828	148.775	148.775
polygalacturonase (homogalacturonan)	GH28		PPTG_15170	144	4.61292	59.6342	37.501	18.546	19.8529	5.51808	1.63378	142.686	142.686
polygalacturonase (homogalacturonan)	GH28		PPTG_17704	147	2.95781	32.0813	37.0949	33.7089	27.0135	6.21668	4.15388	140.269	140.269	1.15421	0.795652	0.71028	0.892308	0.565657	0.211628	0.115909
polygalacturonase (homogalacturonan)	GH28		PPTG_15162	168	3.40519	21.2624	37.631	22.522	19.458	4.77852	2.782	108.434	108.434	11.7659	14.9405	11.7836	12.1538	8.0303	2.07294	1.80303
polygalacturonase (homogalacturonan)	GH28		PPTG_17581	196	2.91864	26.9709	17.0618	6.24978	4.2108	3.14672	2.90956	60.5496	60.5496
polygalacturonase (homogalacturonan)	GH28		PPTG_15174	207	3.13628	11.5442	18.1961	9.22113	5.88703	1.85154	1.25115	47.9511	47.9511
polygalacturonase (homogalacturonan)	GH28		PPTG_20263	−	0	0	0	0	0	0	0	0	0
polygalacturonase (homogalacturonan)	GH28		PPTG_15173	−	0	0	0	0	0	0	0	0	0
polygalacturonase (homogalacturonan)	GH28		PPTG_15176	−	0	0	0	0	0	0	0	0	0
polygalacturonase (homogalacturonan)	GH28		PPTG_15179	−	0	0	0	0	0	0	0	0	0	0	0	0	0.156483	0.138889	0.117358	0.0920937
polygalacturonase (homogalacturonan)	GH28		PPTG_13804	−	0	0	0	0	0	0	0	0	0
polygalacturonase (homogalacturonan)	GH28		PPTG_15165	−	0	0	0	0	0	0	0	0	0
polygalacturonase (homogalacturonan)	GH28		PPTG_15168	−	0	0	0	0	0	0	0	0	0
polygalacturonase (homogalacturonan)	GH28		PPTG_15177	−	0	0	0	0	0	0	0	0	0
polygalacturonase (homogalacturonan)	GH28		PPTG_15163	−	0	0	0	0	0	0	0	0	0
polygalacturonase (homogalacturonan)	GH28		PPTG_15164	−	na	na	na	na	na	na	na		0	0	0	0	0	0	0	0
β-1,4-glucosidase (terminal glucans in cellulose and xyloglucans of hemicellulose)	GH30	19 of 21	PPTG_09216	35	6.55869	0	0	3.99363	28.2255	433.933	325.753	791.905	793.294
β-1,4-glucosidase (terminal glucans in cellulose and xyloglucans of hemicellulose)	GH30		PPTG_09215	38	2.55005	48.4169	75.2409	119.916	284.709	157.364	73.2463	758.894	760.675
β-1,4-glucosidase (terminal glucans in cellulose and xyloglucans of hemicellulose)	GH30		PPTG_07665	51	4.39935	0	15.3269	33.4408	183.623	243.836	116.806	593.033	593.033
β-1,6-galactanase (RGI and AGPs)	GH30		PPTG_16010	54	1.4039	71.7911	83.7718	163.157	88.651	59.6248	89.3386	556.334	544.474
β-1,6-galactanase (RGI and AGPs)	GH30		PPTG_14860	59	2.34695	147.874	80.0657	146.06	67.5084	27.9765	42.7552	512.24	495.066	0.703704	0.551701	0.439678	0.717466	0.317917	na	na
β-1,6-galactanase (RGI and AGPs)	GH30		PPTG_18120	86	2.49179	58	91.2107	83.076	76.0471	22.3565	15.6678	346.358	346.702
β-1,4-glucosidase (terminal glucans in cellulose and xyloglucans of hemicellulose)	GH30		PPTG_09211	100	3.09783	0	85.9898	87.375	45.5349	12.2895	38.1954	269.385	269.385
β-1,4-xylosidase (hemicellulose)	GH30		PPTG_14259	253	1.15445	0	19.9366	13.8418	35.0976	43.0508	42.7326	154.659	17.7936
β-1,6-galactanase (RGI and AGPs)	GH30		PPTG_14859	178	2.86866	28.6455	28.9427	13.3964	8.87808	3.4	5.75906	89.0218	89.146
β-1,4-glucosidase (terminal glucans in cellulose and xyloglucans of hemicellulose)	GH30		PPTG_09212	194	3.48948	0	1.72882	5.86814	26.2481	24.7708	14.9288	73.5447	66.1604
β-1,4-glucosidase (terminal glucans in cellulose and xyloglucans of hemicellulose)	GH30		PPTG_09210	198	1.4665	0	6.01951	12.7734	11.1755	11.7901	17.7018	59.4603	59.4603
β-1,4-glucosidase (terminal glucans in cellulose and xyloglucans of hemicellulose)	GH30		PPTG_03369	203	2.84227	0	3.90247	19.0853	20.2584	7.49864	2.29364	53.0384	53.0384
β-1,4-glucosidase (terminal glucans in cellulose and xyloglucans of hemicellulose)	GH30		PPTG_09217	236	2.26011	0	0	2.93407	6.08703	10.5869	12.817	32.425	25.1614
β-1,4-glucosidase (terminal glucans in cellulose and xyloglucans of hemicellulose)	GH30		PPTG_09214	245	0.922664	5.0628	2.40205	3.17145	2.51076	3.50367	2.67013	19.3209	19.3209
β-1,4-glucosidase (terminal glucans in cellulose and xyloglucans of hemicellulose)	GH30		PPTG_14237	269	1.66294	0	0.868889	2.81587	4.08884	1.85669	1.52076	11.151	11.151
β-1,6-galactanase (RGI and AGPs)	GH30		PPTG_15283	−	0	0	0	0	0	0	0	0	0
β-1,6-galactanase (RGI and AGPs)	GH30		PPTG_16065	−	0	0	0	0	0	0	0	0	0
β-1,4-xylosidase (hemicellulose)	GH30/CBM13		PPTG_08508	16	2.29426	75	122	194	234	340	372	1337	1310.29
β-1,4-xylosidase (hemicellulose)	GH30/CBM13		PPTG_08509	99	0.650964	36.61	41.2773	50.0098	57.7639	50.4167	44.9853	281.063	281.063
β-1,4-xylosidase (hemicellulose)	GH30/CBM13		PPTG_08511	113	5.16465	3.73356	5.56922	8.59254	41.733	97.4113	89.7743	246.814	220.071
β-1,4-xylosidase (hemicellulose)	GH30/CBM13		PPTG_08507	130	2.61738	0	14.4687	27.9841	23.2853	35.0539	69.3471	170.139	170.139
β-1,6-galactosidase (terminal β-galactose in hemicellulose, RGI, AGPs)	GH35	1 of 1	PPTG_10223	112	2.9499	0	25.2801	33.1723	38.3091	54.3388	72.626	223.726	223.726
mannosidase (terminal α-1,2-/-1,3-/-1,6-mannose in N-glycoproteins)	GH38	1 of 1	PPTG_11759	14	4.4537	24.5788	110.669	164.622	284.581	545.383	441.284	1571.12	1571.12
β-xylosidase, β-1,3-galactosidase, α-1,5-L-arabinanase (hemicellulose, RGI, AGPs)	GH43	6 of 7	PPTG_17407	84	2.31851	75	39.7216	90.1323	81.7324	52.0317	16.4734	355.091	355	1.80579	1.68387	1.7	1.34538	0.713996	0.328794	0.155857
β-xylosidase, β-1,3-galactosidase, α-1,5-L-arabinanase (hemicellulose, RGI, AGPs)	GH43		PPTG_15711	126	2.09904	45.9257	46.2086	46.0303	27.7792	9.99457	13.3478	189.286	189.286	48.642	39.1892	39.9464	30.9558	19.2083	na	na
β-xylosidase, β-1,3-galactosidase, α-1,5-L-arabinanase (hemicellulose, RGI, AGPs)	GH43		PPTG_15715	133	3.33178	69.1025	42.2571	20.8488	17.8156	5.93086	7.11598	163.071	163.071
β-xylosidase, β-1,3-galactosidase, α-1,5-L-arabinanase (hemicellulose, RGI, AGPs)	GH43		PPTG_17406	231	1.64077	15.7043	20.8028	43.3709	45.6623	13.9852	6.38526	145.911	26.8604
β-xylosidase, β-1,3-galactosidase, α-1,5-L-arabinanase (hemicellulose, RGI, AGPs)	GH43		PPTG_15714	167	3.67951	0	2.56714	12.9945	37.4532	45.0828	10.4492	108.547	108.547
β-xylosidase, β-1,3-galactosidase, α-1,5-L-arabinanase (hemicellulose, RGI, AGPs)	GH43		PPTG_17405	218	3.32516	31.1918	22.511	19.9706	19.1771	8.57822	2.13236	103.561	36.3959
β-xylosidase, β-1,3-galactosidase, α-1,5-L-arabinanase (hemicellulose, RGI, AGPs)	GH43		PPTG_15710	−	0	0	0	0	0	0	0	0	0
α-mannosidase (α-1,2 mannose in N-glycoproteins)	GH47	5 of 5	PPTG_11877	73	1.14367	41.9387	45.7832	57.138	71.7437	86.5378	93.4113	396.553	396.553
α-mannosidase (α-1,2 mannose in N-glycoproteins)	GH47		PPTG_03696	122	1.96172	0	16.7915	25.3713	32.8176	53.3964	66.6892	195.066	195.066
α-mannosidase (α-1,2 mannose in N-glycoproteins)	GH47		PPTG_16418	134	0.576505	25	23.7369	24.5023	23.1926	30.3784	34.8616	161.672	161.672
α-mannosidase (α-1,2 mannose in N-glycoproteins)	GH47		PPTG_01016	175	0.53819	0	15.4514	15.1834	21.207	21.0847	22.3035	95.2299	95.2299
α-mannosidase (α-1,2 mannose in N-glycoproteins)	GH47		PPTG_18414	193	0.316156	6	12.9988	10.7207	13.4148	13	11.1798	67.3142	67.0401
β-1,4-galactanase (arabinogalactan side chains of RGI)	GH53	3 of 6	PPTG_19167	7	6.43473	0	11.4213	137.555	1021.34	1066.53	773.702	3010.55	3010.55	0	0	0	38.8699	199.167	na	na
β-1,4-galactanase (arabinogalactan side chains of RGI)	GH53		PPTG_19168	43	5.3604	0	0	7.65989	147.913	351.892	162.324	669.788	669.788
β-1,4-galactanase (arabinogalactan side chains of RGI)	GH53		PPTG_18794	221	0.539473	0	0	8.94175	9.22553	10.3245	6.81383	35.3056	35.3056
β-1,4-galactanase (arabinogalactan side chains of RGI)	GH53		PPTG_19166	−	0	0	0	0	0	0	0	0	0
β-1,4-galactanase (arabinogalactan side chains of RGI)	GH53		PPTG_19164	−	0	0	0	0	0	0	0	0	0
β-1,4-galactanase (arabinogalactan side chains of RGI)	GH53		PPTG_19165	−	0	0	0	0	0	0	0	0	0
α-L-arabinofuranosidase (terminal residues in hemicellulose, RGI and AGP)	GH54	1 of 1	PPTG_18202	187	3.3632	0	19.9883	38.8304	13.9555	2.55021	2.69842	78.0228	78.0228
α-glucosidase (terminal α-1,3-glucans in N-glycoproteins)	GH63	1 of 1	PPTG_16176	155	0.785456	0	25.1716	23.8387	28.4363	34.0976	19.6256	131.17	131.17
β-1,3-glucanosyltransglycosylase (β-1,3-glucans)	GH72	8 of 14	PPTG_14787	23	2.8159	81.4118	69.0945	138.04	114.304	157.509	489.982	1050.34	1050.34
β-1,3-glucanosyltransglycosylase (β-1,3-glucans)	GH72		PPTG_06144	27	4.69901	0	76.4775	145.507	226.613	250.39	256.764	955.751	955.751
β-1,3-glucanosyltransglycosylase (β-1,3-glucans)	GH72		PPTG_09835	37	3.36441	25	47.3939	94.1487	176.192	153.84	266.578	763.152	763.152
β-1,3-glucanosyltransglycosylase (β-1,3-glucans)	GH72		PPTG_01579	63	3.32804	39.116	22.7974	51.0818	54.1529	70.6951	235.055	472.899	472.899
β-1,3-glucanosyltransglycosylase (β-1,3-glucans)	GH72		PPTG_09844	81	0.903588	94.9127	84.3692	80.8692	82.0868	62.0907	52.3549	456.683	371.568
β-1,3-glucanosyltransglycosylase (β-1,3-glucans)	GH72		PPTG_09208	145	1.85359	0	13.8823	16.0177	19.0411	40.195	51.8924	141.029	141.029
β-1,3-glucanosyltransglycosylase (β-1,3-glucans)	GH72		PPTG_09841	189	1.04734	19	10.0335	9.22248	8.9812	11.3294	11.8471	70.4137	70.4137
β-1,3-glucanosyltransglycosylase (β-1,3-glucans)	GH72		PPTG_01578	192	2.03707	0	8.34588	8.0294	6.58229	15.7884	29.0633	67.8093	67.8093
β-1,3-glucanosyltransglycosylase (β-1,3-glucans)	GH72		PPTG_20175	−	0	0	0	0	0	0	0	0	0
β-1,3-glucanosyltransglycosylase (β-1,3-glucans)	GH72		PPTG_09843	−	0	0	0	0	0	0	0	0	0
β-1,3-glucanosyltransglycosylase (β-1,3-glucans)	GH72		PPTG_01580	−	0	0	0	0	0	0	0	0	0
β-1,3-glucanosyltransglycosylase (β-1,3-glucans)	GH72		PPTG_04549	−	0	0	0	0	0	0	0	0	0
β-1,3-glucanosyltransglycosylase (β-1,3-glucans)	GH72		PPTG_04441	−	0	0	0	0	0	0	0	0	0
β-1,3-glucanosyltransglycosylase (β-1,3-glucans)	GH72		PPTG_09842	−	0	0	0	0	0	0	0	0	0
α-rhamnosidase ( terminal rhamnose in RGI)	GH78	4 of 4	PPTG_03793	98	4.18	0	0	7.29915	138.116	80.352	55.9552	281.723	281.723
α-rhamnosidase ( terminal rhamnose in RGI)	GH78		PPTG_00926	199	4.44782	0	0.977805	1.8687	10.6906	42.5971	26.9327	83.0669	57.3518
α-rhamnosidase ( terminal rhamnose in RGI)	GH78		PPTG_00922	234	2.85271	0	0	1.03676	6.74352	7.31883	10.4612	25.5603	25.5603
α-rhamnosidase ( terminal rhamnose in RGI)	GH78		PPTG_00925	256	2.01009	0	0	2.57488	1.6382	4.43871	7.78207	16.4339	16.4339
endo-β-1,3-glucanase (β-1,3-glucans)	GH81	11 of 16	PPTG_13594	3	4.3413	114.213	527.074	938.282	1322.21	1816.72	2498.59	7217.09	6880.53
endo-β-1,3-glucanase (β-1,3-glucans)	GH81		PPTG_17873	9	3.58535	65.4568	153.291	255.961	324.893	784.123	668.503	2252.23	2258.53
endo-β-1,3-glucanase (β-1,3-glucans)	GH81		PPTG_19889	24	1.25648	0	150.785	170.981	276.05	265.681	341.121	1204.62	1028.48
endo-β-1,3-glucanase (β-1,3-glucans)	GH81		PPTG_09868	31	0.714017	0	129.67	164.38	178.473	212.965	159.027	844.514	844.514
endo-β-1,3-glucanase (β-1,3-glucans)	GH81		PPTG_19888	39	0.961735	0	108.356	123.358	211.401	139.786	178.029	760.93	742.331
endo-β-1,3-glucanase (β-1,3-glucans)	GH81		PPTG_10140	240	1.5258	0	11.1256	14.7323	18.3815	19.9104	34.0401	98.1899	23.1401
endo-β-1,3-glucanase (β-1,3-glucans)	GH81		PPTG_10139	−	0	0	0	9.34329	10.5395	11.5199	19.6905	51.0932	0
endo-β-1,3-glucanase (β-1,3-glucans)	GH81		PPTG_10162	264	0.449791	0	9.99333	8.52543	8.28411	7.62733	9.43448	43.8647	14.4406
endo-β-1,3-glucanase (β-1,3-glucans)	GH81		PPTG_02307	216	1.69243	0	0	4.69904	5.99352	14.7807	16.128	41.6012	41.6012
endo-β-1,3-glucanase (β-1,3-glucans)	GH81		PPTG_10166	−	0	0	8.36293	5.08536	4.21525	3.82787	4.8682	26.3596	0
endo-β-1,3-glucanase (β-1,3-glucans)	GH81		PPTG_16828	243	1.06422	0	0	6.8126	6.13432	3.95744	3.03285	19.9372	20.0058
endo-β-1,3-glucanase (β-1,3-glucans)	GH81		PPTG_10114	−	0	0	0	0	0	0	0	0	0
endo-β-1,3-glucanase (β-1,3-glucans)	GH81		PPTG_04547	−	0	0	0	0	0	0	0	0	0
endo-β-1,3-glucanase (β-1,3-glucans)	GH81		PPTG_02370	−	0	0	0	0	0	0	0	0	0
endo-β-1,3-glucanase (β-1,3-glucans)	GH81		PPTG_10161	−	0	0	0	0	0	0	0	0	0
endo-β-1,3-glucanase (β-1,3-glucans)	GH81		PPTG_10594	−	0	0	0	0	0	0	0	0	0
terminal β-1,4-N-acetylgalactosaminidase (N-glycoproteins)	GH85	1 of 1	PPTG_06070	232	1.17093	0	2.78563	6.18393	5.10625	6.73918	5.75593	26.5709	26.5709
β-1,4-N-acetylglucosaminidase (N-glycoproteins)	GH89	2 of 2	PPTG_11754	148	2.59401	0	7.26981	17.7872	27.4016	38.9112	46.0656	137.435	137.435
β-1,4-N-acetylglucosaminidase (N-glycoproteins)	GH89		PPTG_11777	166	4.20373	0	0	5.36043	19.3494	38.2261	46.4461	109.382	109.382
unsaturated rhamnogalacturonyl hydrolase (RGI)	GH105	1 of 1	PPTG_07904	25	5.54219	470.012	201.086	198.779	92.0619	14.9572	9.26911	986.165	986.165	11.1127	12.9333	7.57419	9.78836	4.2807	1.22892	0.795775
α-1,3-N-acetylgalactosaminidase (O-glycoproteins)	GH109	7 of 7	PPTG_05921	21	3.97367	21.5719	101.121	157.624	352.999	256.152	237.303	1126.77	1126.77
α-1,3-N-acetylgalactosaminidase (O-glycoproteins)	GH109		PPTG_16158	26	1.27269	93.7476	143.329	227.866	196.614	133.951	172.307	967.814	967.814
α-1,3-N-acetylgalactosaminidase (O-glycoproteins)	GH109		PPTG_05922	45	4.0687	0	31.6315	15.8554	176.636	280.834	163.688	668.645	668.645
α-1,3-N-acetylgalactosaminidase (O-glycoproteins)	GH109		PPTG_19299	69	2.06135	26.1854	63.6321	82.729	79.5858	90.3993	114.251	456.783	418.221
α-1,3-N-acetylgalactosaminidase (O-glycoproteins)	GH109		PPTG_05920	68	4.15207	7.38153	27.6814	40.1321	147.731	109.148	86.3159	418.39	418.39
α-1,3-N-acetylgalactosaminidase (O-glycoproteins)	GH109		PPTG_05919	120	2.66394	0	9.81287	12.4964	67.4539	64.625	46.0122	200.4	200.4
α-1,3-N-acetylgalactosaminidase (O-glycoproteins)	GH109		PPTG_00096	169	2.01357	6.36728	17.8739	11.0482	28.2863	25.7547	14.1032	103.434	103.434
β-N-acetylgalactosaminidase (O-glycoproteins)	GH123	1 of 1	PPTG_03206	159	2.8029	0	12.4516	16.4574	22.4807	32.4031	39.8652	123.658	123.658
β-1,4-glucanase; exo-β-1,3/1,6-glucanase (cellulose, β-1,3-glucans)	GH131	3 of 5	PPTG_10232	44	3.80815	140.199	257.857	107.666	114.804	31.2952	17.4645	669.287	669.287
β-1,4-glucanase; exo-β-1,3/1,6-glucanase (cellulose, β-1,3-glucans)	GH131		PPTG_00797	91	3.06837	146.092	76.4227	36.7311	27.3014	16.3043	24.9824	327.834	327.834
β-1,4-glucanase; exo-β-1,3/1,6-glucanase (cellulose, β-1,3-glucans)	GH131		PPTG_10229	153	1.41755	0	26.5585	27.7792	33.5444	30.6278	13.4194	131.929	131.929
β-1,4-glucanase; exo-β-1,3/1,6-glucanase (cellulose, β-1,3-glucans)	GH131		PPTG_10217	−	0	0	0	0	0	0	0	0	0
β-1,4-glucanase; exo-β-1,3/1,6-glucanase (cellulose, β-1,3-glucans)	GH131		PPTG_10230	−	0	0	0	0	0	0	0	0	0
pectate lyase, pectin lyase (homogalacturonan)	PL1	9 of 21	PPTG_12896	123	1.53732	16	37.8985	35.1874	49.8434	37.6196	16.8982	193.447	193.447	0	3.96078	2.57143	3.22826	3.94604	4.40385	3.25847
pectate lyase, pectin lyase (homogalacturonan)	PL1		PPTG_17499	150	2.63576	75.4885	35.1886	19.5448	17.7685	16.4587	14.5017	178.951	135.146	0	1.52703	0.670241	0.765411	0.648262	na	na
pectate lyase, pectin lyase (homogalacturonan)	PL1		PPTG_15712	142	4.05865	0	0	3.45513	52.7582	71.4251	19.2427	146.881	146.881
pectate lyase, pectin lyase (homogalacturonan)	PL1		PPTG_12895	149	2.19892	38	28.6712	22.8912	30.7695	9.49996	5.37133	135.203	135.203
pectate lyase, pectin lyase (homogalacturonan)	PL1		PPTG_12899	182	4.31679	15	33.7901	17.7192	11.1228	2.84889	1.36981	81.8508	81.8508
pectate lyase, pectin lyase (homogalacturonan)	PL1		PPTG_17505	−	0	9.55395	5.34423	6.37587	6.17319	3.78033	4.93026	36.1578	0
pectate lyase, pectin lyase (homogalacturonan)	PL1		PPTG_12902	222	3.43102	0	2.17222	10.7209	16.7767	4.61284	0.855427	35.1381	35.1381
pectate lyase, pectin lyase (homogalacturonan)	PL1		PPTG_15699	226	0.474801	0	5.38434	5.6389	5.64811	7.76394	6.46569	30.901	30.901
pectate lyase, pectin lyase (homogalacturonan)	PL1		PPTG_15713	277	1.3013	0	0	0	1.9	3.8	1.06	6.76	6.76
pectate lyase, pectin lyase (homogalacturonan)	PL1		PPTG_05117	−	0	0	0	0	0	0	0	0	0
pectate lyase, pectin lyase (homogalacturonan)	PL1		PPTG_09460	−	0	0	0	0	0	0	0	0	0
pectate lyase, pectin lyase (homogalacturonan)	PL1		PPTG_12891	−	0	0	0	0	0	0	0	0	0
pectate lyase, pectin lyase (homogalacturonan)	PL1		PPTG_15703	−	0	0	0	0	0	0	0	0	0
pectate lyase, pectin lyase (homogalacturonan)	PL1		PPTG_15707	−	0	0	0	0	0	0	0	0	0
pectate lyase, pectin lyase (homogalacturonan)	PL1		PPTG_15708	−	0	0	0	0	0	0	0	0	0
pectate lyase, pectin lyase (homogalacturonan)	PL1		PPTG_15709	−	0	0	0	0	0	0	0	0	0
pectate lyase, pectin lyase (homogalacturonan)	PL1		PPTG_18908	−	0	0	0	0	0	0	0	0	0
pectate lyase, pectin lyase (homogalacturonan)	PL1		PPTG_20190	−	0	0	0	0	0	0	0	0	0
pectate lyase, pectin lyase (homogalacturonan)	PL1		PPTG_20191	−	0	0	0	0	0	0	0	0	0
pectate lyase, pectin lyase (homogalacturonan)	PL1		PPTG_20388	−	0	0	0	0	0	0	0	0	0
pectate lyase, pectin lyase (homogalacturonan)	PL1		PPTG_12901	−	0	0	0	0	0	0	0	0	0
pectate lyase (homogalacturonan)	PL3	11 of 17	PPTG_04818	74	1.47875	76.1421	89.9162	61.3325	75.2555	59.9523	31.4965	394.095	394.765	1.3127	0.633005	0.374219	0.372913	0.332164	0.426554	0.269728
pectate lyase (homogalacturonan)	PL3		PPTG_19418	128	4.32696	65.6118	70.7578	19.5026	21.7632	2.42904	4.20038	184.265	184.118
pectate lyase (homogalacturonan)	PL3		PPTG_03562	156	3.51459	0	3.57642	8.82867	52.4659	53.9939	10.2517	129.117	129.733
pectate lyase (homogalacturonan)	PL3		PPTG_11096	235	1.82541	0	0	0.578278	13.9965	57.4947	14.9424	87.0119	25.5075
pectate lyase (homogalacturonan)	PL3		PPTG_05840	183	4.06068	42.2301	13.9851	11.3639	10.4598	1.20023	1.20193	80.441	79.9446
pectate lyase (homogalacturonan)	PL3		PPTG_11095	258	1.74487	0	0	0.578278	10.2665	49.7144	13.7309	74.2901	16.1842
pectate lyase (homogalacturonan)	PL3		PPTG_02951	208	1.46757	0	6.7983	6.187	9.99244	17.0366	17.2195	57.2339	46.4834
pectate lyase (homogalacturonan)	PL3		PPTG_19417	266	2.28337	10.9106	5.17414	8.50409	6.36686	0.585813	0.908024	32.4495	13.5992
pectate lyase (homogalacturonan)	PL3		PPTG_02950	−	0	0	9.49684	6.83775	3.65664	6.43367	5.7475	32.1724	0
pectate lyase (homogalacturonan)	PL3		PPTG_07180	−	0	0	6.32785	6.04663	4.56159	1.29611	0	18.2322	0
pectate lyase (homogalacturonan)	PL3		PPTG_02949	278	1.50038	0	0	0	0.741347	5.86962	0.845831	7.4568	6.07586
pectate lyase (homogalacturonan)	PL3		PPTG_08734	−	0	0	0	0	0	0	0	0	0
pectate lyase (homogalacturonan)	PL3		PPTG_05881	−	0	0	0	0	0	0	0	0	0
pectate lyase (homogalacturonan)	PL3		PPTG_11094	−	0	0	0	0	0	0	0	0	0
pectate lyase (homogalacturonan)	PL3		PPTG_02947	−	0	0	0	0	0	0	0	0	0
pectate lyase (homogalacturonan)	PL3		PPTG_07181	−	0	0	0	0	0	0	0	0	0
pectate lyase (homogalacturonan)	PL3		PPTG_18804	−	0	0	0	0	0	0	0	0	0
rhamnogalacturonan lyase (RGI)	PL4	3 of 6	PPTG_05074	36	4.32792	276.883	230.251	147.937	84.9748	17.2429	13.2471	770.536	770.536	13.0841	13.2847	11.3878	15.7303	5.88235	1.74332	1.25424
rhamnogalacturonan lyase (RGI)	PL4		PPTG_05103	106	4.83506	89.9857	83.8333	33.2564	29.8874	5.05513	2.56137	244.579	244.579	50.3333	45.8204	41.2727	18.6432	18.4787	5.63422	2.80323
rhamnogalacturonan lyase (RGI)	PL4		PPTG_05072	136	4.50461	71.4827	46.9352	19.612	14.1162	2.62056	2.60247	157.369	157.369	3.27778	3.02581	2.19091	1.40317	0.62069	0.227237	0.149245
rhamnogalacturonan lyase (RGI)	PL4		PPTG_05073	−	0	0	0	0	0	0	0	0	0
rhamnogalacturonan lyase (RGI)	PL4		PPTG_05070	−	0	0	0	0	0	0	0	0	0
rhamnogalacturonan lyase (RGI)	PL4		PPTG_05071	−	0	0	0	0	0	0	0	0	0
* A single GH1 (PPTG_18271) and a CBM37 (PPTG_01092) have been omitted from the analysis due to genome assembly errors.
